# Supplementary material for: USP13 drives lung squamous cell carcinoma by switching lung club cell lineage plasticity
Source: Mol Cancer. 2023 Dec 13;22:204. doi: 10.1186/s12943-023-01892-x (PMC10717271; doi:10.1186/s12943-023-01892-x)
Supplement: Supplementary file 2 — Additional file 2: Table S2. [file 12943_2023_1892_MOESM2_ESM.xlsx]

## Sheet: KP vs KPU Bulk-RNA seq DEG
Differentially expressed genes KP vs KPU bulk RNA-seq
Symbol	baseMean	log2FoldChange	lfcSE	stat	pvalue	padj
Htr3a	177.155	8.8836	1.20383	7.37947	1.58924e-13	1.95816e-12
Htr3b	68.6221	8.82037	1.86873	4.71998	2.35868e-06	1.21767e-05
Dlx1	130.765	8.67228	1.15447	7.51189	5.82785e-14	7.46532e-13
Slc18a3	59.6599	8.62523	1.43171	6.02444	1.69701e-09	1.35032e-08
Foxd3	1714.74	8.46347	1.07444	7.8771	3.35075e-15	4.88406e-14
3110039M20Rik	61.1714	8.43312	1.62151	5.20077	1.98465e-07	1.20626e-06
Sox10	3747.47	8.4177	1.11026	7.58173	3.40971e-14	4.47936e-13
Gm12688	51.3862	8.40319	1.12185	7.49046	6.86339e-14	8.7374e-13
Gpr149	384.863	8.40091	0.313976	26.7566	1.03587e-157	2.92918e-154
Klhl1	285.201	8.35996	0.54955	15.2124	2.92737e-52	3.54133e-50
Cacng3	1092.48	8.34	1.11644	7.47015	8.01036e-14	1.01235e-12
Pitx1	1521.16	8.33666	0.949786	8.77741	1.67276e-18	3.24816e-17
Foxg1	934.459	8.30408	0.905589	9.16981	4.73869e-20	1.02779e-18
Hand2	677.055	8.21819	0.898176	9.14986	5.70059e-20	1.22935e-18
Gjc3	111.296	8.18429	1.38247	5.92003	3.21874e-09	2.47668e-08
Coch	2187.77	8.17554	1.0571	7.73394	1.04265e-14	1.44972e-13
Siglec15	458.448	8.1725	0.614932	13.2901	2.64297e-40	1.99964e-38
Hhla1	98.3487	8.15052	1.53311	5.31634	1.05875e-07	6.7335e-07
Vmn2r79	41.6625	8.09934	1.02891	7.87175	3.49716e-15	5.09091e-14
Crabp1	822.525	8.08199	0.718946	11.2414	2.55165e-29	1.03819e-27
Rorb	85.8237	8.01283	0.671435	11.9339	7.88039e-33	3.90088e-31
Vax1	62.0516	7.97674	1.31871	6.04889	1.45847e-09	1.16833e-08
Vat1l	1110.81	7.96403	0.871059	9.14293	6.07819e-20	1.30829e-18
Dlx2	269.9	7.96151	0.783253	10.1647	2.85097e-24	8.17424e-23
Csn3	2010.37	7.94323	1.10474	7.19014	6.47249e-13	7.47425e-12
Pou3f3	645.254	7.93322	1.05391	7.52739	5.17652e-14	6.67255e-13
Pde11a	125.462	7.92044	0.933407	8.48552	2.1475e-17	3.84037e-16
Mmp1a	150.041	7.91766	1.31154	6.0369	1.57105e-09	1.25362e-08
Gm19744	30.2021	7.8817	0.755881	10.4272	1.86367e-25	5.76742e-24
Lgals7	2192.68	7.81232	0.685468	11.3971	4.32472e-30	1.85643e-28
Prokr2	125.435	7.78664	0.626028	12.4382	1.62164e-35	9.17119e-34
Syt4	1601.45	7.77843	1.14906	6.76937	1.29347e-11	1.31806e-10
Prl2c3	1891.97	7.75191	0.725882	10.6793	1.27219e-26	4.26364e-25
Slitrk2	60.5683	7.6947	0.940229	8.18385	2.74917e-16	4.46139e-15
Col11a1	891.446	7.68154	0.645784	11.8949	1.25788e-32	6.13273e-31
Gabrg3	272.017	7.67897	1.1675	6.57726	4.79192e-11	4.61681e-10
Prl2c2	477.479	7.6753	0.72426	10.5974	3.0622e-26	9.99612e-25
Ngfr	4312.66	7.66438	0.829299	9.24199	2.41951e-20	5.37136e-19
5033428I22Rik	42.288	7.66432	1.13186	6.77142	1.27523e-11	1.30182e-10
Scg2	2434.17	7.66102	0.776059	9.8717	5.52224e-23	1.47839e-21
Pou3f1	370.447	7.65739	0.944302	8.10905	5.1019e-16	8.03168e-15
Tecta	172.501	7.65011	0.394353	19.3992	7.84493e-84	2.77294e-81
Usp13	4904.99	7.62201	0.285138	26.731	2.05455e-157	5.16422e-154
Cdh20	87.1631	7.58319	1.18327	6.4087	1.46769e-10	1.33718e-09
Lhx9	132.55	7.58224	0.73703	10.2876	8.01892e-25	2.39952e-23
Anks1b	345.999	7.57645	0.516622	14.6654	1.07451e-48	1.1412e-46
C1ql1	283.487	7.56607	0.855722	8.84174	9.42384e-19	1.87499e-17
Ucn2	112.509	7.53054	0.937662	8.03119	9.65288e-16	1.48853e-14
Slc26a7	81.3531	7.5264	1.18552	6.34863	2.1724e-10	1.9348e-09
Gldn	313.794	7.52583	0.844499	8.91159	5.03051e-19	1.02338e-17
Dynap	440.633	7.52298	0.746494	10.0778	6.92898e-24	1.94717e-22
Gpr165	31.7809	7.5067	1.10858	6.77149	1.27466e-11	1.30182e-10
Crabp2	449.927	7.47496	0.619911	12.0581	1.7576e-33	9.03648e-32
Mab21l1	135.918	7.4576	0.952549	7.8291	4.91357e-15	7.06614e-14
Tmem179	490.064	7.44799	0.507169	14.6854	7.99288e-49	8.529e-47
Npas3	70.9884	7.44266	0.970038	7.67255	1.68612e-14	2.2718e-13
Krt12	51.079	7.4359	0.968654	7.67653	1.63454e-14	2.2102e-13
Cdh19	139.581	7.42701	1.16838	6.35665	2.06207e-10	1.84599e-09
Neurog2	18.5595	7.4175	1.8811	3.94318	8.04086e-05	0.000317121
Kcnj12	741.876	7.41458	0.446602	16.6022	6.715e-62	1.23501e-59
Alx4	1950.89	7.40775	0.835235	8.86906	7.37643e-19	1.48461e-17
Lce1g	89.3468	7.39242	1.15443	6.40353	1.51828e-10	1.38049e-09
Tenm3	1633.4	7.37728	0.466656	15.8088	2.7051e-56	4.05263e-54
Tdrd9	21.3517	7.37595	0.692307	10.6541	1.66762e-26	5.51532e-25
Ecel1	80.0731	7.37302	0.855804	8.61532	6.97482e-18	1.29757e-16
Ndst3	244.386	7.35913	0.461813	15.9353	3.60574e-57	5.54892e-55
Rasgef1c	50.5095	7.35221	1.06233	6.92082	4.49045e-12	4.76915e-11
Slitrk1	24.5639	7.33988	0.680345	10.7885	3.90282e-27	1.34793e-25
Ajap1	819.751	7.28412	0.827778	8.79961	1.37288e-18	2.67966e-17
Isl2	20.0441	7.28319	1.08035	6.7415	1.56755e-11	1.58167e-10
Lce3b	16.8228	7.27591	1.88118	3.86774	0.000109848	0.000420898
Prss56	16.7408	7.26547	1.09845	6.61431	3.73288e-11	3.62426e-10
Nefm	709.372	7.23858	0.603336	11.9976	3.65723e-33	1.84263e-31
Nefl	627.807	7.23362	0.659255	10.9724	5.1863e-28	1.90153e-26
Nppb	995.803	7.2329	0.785279	9.21061	3.24264e-20	7.12877e-19
1700012B09Rik	828.088	7.22032	0.51377	14.0536	7.32022e-45	6.73163e-43
Klra4	302.157	7.20495	0.739818	9.73881	2.05947e-22	5.27029e-21
Lingo3	461.033	7.19651	0.914994	7.86509	3.68818e-15	5.35864e-14
Grik3	110.268	7.16799	1.34816	5.31689	1.05558e-07	6.71711e-07
Gm43057	18.4734	7.16795	1.60673	4.46119	8.15054e-06	3.86706e-05
Soga3	189.817	7.16108	0.599223	11.9506	6.44485e-33	3.19727e-31
Slc14a1	1255.18	7.15565	0.477054	14.9997	7.37939e-51	8.47394e-49
Col6a5	183.093	7.15088	0.868065	8.23773	1.75514e-16	2.9024e-15
Sox8	360.401	7.12364	0.926177	7.69144	1.45483e-14	1.97902e-13
Mdga2	117.051	7.08468	0.887893	7.9792	1.47289e-15	2.22875e-14
Otop1	61.7115	7.0381	0.914448	7.69655	1.39784e-14	1.90609e-13
Sall3	78.8693	7.02277	1.02207	6.87111	6.37034e-12	6.67794e-11
Klk6	126.227	7.0223	0.831047	8.44995	2.91436e-17	5.1547e-16
Crym	4073.29	7.01902	0.716342	9.79842	1.14358e-22	3.00466e-21
Fam19a5	1178.3	7.00277	0.456077	15.3544	3.31166e-53	4.16202e-51
Kcna6	135.919	7.00217	0.716135	9.77773	1.40325e-22	3.6404e-21
Calcb	215.633	7.00062	0.492312	14.2199	6.89672e-46	6.52793e-44
Htr5b	13.9048	6.99998	0.966191	7.24493	4.32677e-13	5.09792e-12
Gcg	40.1095	6.99566	1.23213	5.67768	1.36534e-08	9.7189e-08
Neto1	87.0665	6.97523	0.947256	7.36362	1.78983e-13	2.19813e-12
Qrfpr	60.5919	6.97482	0.885267	7.87877	3.30626e-15	4.82543e-14
Cntnap4	31.558	6.96537	0.774094	8.9981	2.29664e-19	4.77086e-18
Cck	187.892	6.96302	0.678062	10.269	9.72117e-25	2.88978e-23
Clvs1	13.5067	6.96136	1.04808	6.642	3.0945e-11	3.02784e-10
Ptn	1199.78	6.95914	0.743797	9.35624	8.26237e-21	1.89373e-19
Gm11816	15.7962	6.94478	1.06352	6.52997	6.57813e-11	6.22638e-10
Dlgap2	21.8467	6.93501	1.04481	6.63756	3.1892e-11	3.11646e-10
Lingo2	63.1197	6.91088	0.705675	9.79329	1.20314e-22	3.14289e-21
Gfap	1028.19	6.90548	0.836362	8.25658	1.4991e-16	2.50278e-15
Dmrta1	134.149	6.90313	0.706387	9.77244	1.47843e-22	3.82666e-21
Cnfn	17.8947	6.88681	1.16508	5.91103	3.39982e-09	2.60891e-08
Nwd2	429.157	6.87008	0.85581	8.02758	9.94119e-16	1.52986e-14
Epha5	124.128	6.86534	0.651232	10.5421	5.52626e-26	1.78338e-24
Hcn1	171.685	6.86401	0.557312	12.3163	7.4017e-35	4.074e-33
Car6	136.624	6.83052	0.778404	8.77504	1.70847e-18	3.31467e-17
Gm34030	12.3646	6.82967	1.16871	5.84376	5.10366e-09	3.83317e-08
Shisa8	588.142	6.81673	0.813798	8.37644	5.45508e-17	9.44183e-16
Scn9a	99.6229	6.78876	0.848992	7.99625	1.28262e-15	1.95389e-14
Gm6569	16.84	6.78573	0.856482	7.92279	2.32231e-15	3.44494e-14
5430435K18Rik	11.9881	6.7807	0.714434	9.49101	2.28808e-21	5.43137e-20
Cartpt	44.1805	6.76877	1.03068	6.56731	5.12317e-11	4.91503e-10
Nalcn	212.63	6.76373	0.437813	15.4489	7.67228e-54	1.027e-51
Rgs17	223.737	6.75063	0.311403	21.6781	3.29961e-104	2.26193e-101
Tnnc2	25.0269	6.74488	1.66662	4.04704	5.18698e-05	0.000212997
Qrfp	1140.99	6.7375	0.920159	7.32211	2.44108e-13	2.93734e-12
Crtac1	172.99	6.73734	0.819892	8.21736	2.08035e-16	3.42267e-15
Slc25a21	47.8661	6.73646	0.482579	13.9593	2.76106e-44	2.50846e-42
Vgf	1539.86	6.72129	0.770851	8.71931	2.79905e-18	5.34798e-17
Fam19a2	73.3705	6.71109	0.691232	9.70887	2.76371e-22	7.00904e-21
1700017M07Rik	34.3119	6.69677	0.678785	9.86582	5.85532e-23	1.56571e-21
Twist1	615.323	6.69152	0.426734	15.6808	2.04803e-55	2.93232e-53
Bpifc	25.4672	6.69043	1.02654	6.51748	7.15006e-11	6.74515e-10
Adra1d	771.229	6.67177	0.584612	11.4123	3.63017e-30	1.56125e-28
Tmem74	33.6012	6.65237	0.762812	8.72086	2.76107e-18	5.27987e-17
Tfap2a	444.462	6.64701	0.532953	12.472	1.0607e-35	6.15258e-34
Pcsk1n	559.41	6.64371	0.71985	9.22929	2.72437e-20	6.01863e-19
Gad2	78.2835	6.63831	0.746013	8.89838	5.66702e-19	1.14771e-17
Pax3	19.7327	6.6373	1.14236	5.81019	6.2403e-09	4.63454e-08
Gm20744	10.7757	6.63236	1.02883	6.44654	1.14432e-10	1.05877e-09
Zfp536	50.3163	6.60415	1.06854	6.18052	6.38889e-10	5.35096e-09
Fxyd7	199.338	6.57336	0.920779	7.13892	9.4069e-13	1.06882e-11
Gm14002	12.1808	6.5702	0.861339	7.62788	2.38639e-14	3.16999e-13
Syt6	101.047	6.56867	0.693803	9.46763	2.86255e-21	6.74548e-20
Gpr37l1	236.692	6.5665	0.854274	7.68663	1.51056e-14	2.04744e-13
Gm43549	11.9213	6.53478	1.27973	5.10638	3.28384e-07	1.93557e-06
Cmtm5	29.251	6.52774	1.12317	5.8119	6.17679e-09	4.59039e-08
Lhx8	14.0007	6.51598	1.06823	6.09982	1.06191e-09	8.62875e-09
Olig1	41.5775	6.5119	1.37756	4.72712	2.27726e-06	1.18048e-05
Lrrc4b	259.213	6.51077	0.929568	7.00408	2.48617e-12	2.70135e-11
Asphd2	109.47	6.50697	0.692267	9.39951	5.48189e-21	1.26801e-19
Slitrk3	17.3307	6.50301	1.58963	4.09089	4.29717e-05	0.000179223
Hmga2	4091.77	6.49283	0.313576	20.7058	3.07345e-95	1.58017e-92
Gm11216	25.3628	6.48107	1.01883	6.36129	2.00062e-10	1.79311e-09
Lmo1	263.9	6.43409	0.496707	12.9535	2.24508e-38	1.5206e-36
Col9a3	141.761	6.42985	0.909271	7.07144	1.53339e-12	1.69708e-11
Igf2bp1	198.234	6.42556	0.451356	14.2361	5.46819e-46	5.21946e-44
Wfdc18	81.1786	6.42447	1.00779	6.37481	1.83184e-10	1.65034e-09
Cst6	391.111	6.42029	0.540158	11.8859	1.40035e-32	6.79799e-31
Trpa1	21.8453	6.40773	1.00106	6.40094	1.54419e-10	1.40236e-09
Klk9	156.98	6.39339	0.678397	9.42426	4.33133e-21	1.01014e-19
Stpg4	15.2664	6.38316	1.56462	4.0797	4.50943e-05	0.000187523
Insc	364.657	6.36617	0.682186	9.33202	1.03871e-20	2.36634e-19
Lrrtm3	26.7923	6.35806	0.864229	7.35692	1.88207e-13	2.30017e-12
Pdzrn4	33.1247	6.357	0.845303	7.52039	5.46144e-14	7.02435e-13
Gm13174	8.87923	6.35379	1.33028	4.77627	1.78574e-06	9.45401e-06
Chrna1	448.858	6.34526	0.313937	20.2119	7.69392e-91	3.48104e-88
Tmem121	204.531	6.34496	0.608729	10.4233	1.9414e-25	5.99159e-24
Cdh6	733.039	6.34409	0.42083	15.0752	2.35808e-51	2.7929e-49
Gm35940	10.2168	6.31315	1.01487	6.22066	4.95066e-10	4.20872e-09
Myo16	154.927	6.31099	0.734455	8.59274	8.49174e-18	1.56945e-16
Brinp3	16.1064	6.29833	0.980103	6.42619	1.30841e-10	1.20419e-09
Kcnq3	63.8518	6.28599	1.14118	5.50833	3.62258e-08	2.4558e-07
Hao1	27.8829	6.27038	1.02274	6.13093	8.73644e-10	7.17371e-09
Khdrbs2	13.7355	6.26242	0.657442	9.52544	1.64346e-21	3.94256e-20
Marchf11	35.145	6.24429	0.593644	10.5186	7.09438e-26	2.27e-24
Thbs2	7502.44	6.23065	0.482887	12.9029	4.33443e-38	2.88393e-36
Fam184b	23.8599	6.22692	0.874187	7.1231	1.05529e-12	1.19125e-11
Fmn2	77.7039	6.21864	0.591536	10.5127	7.55144e-26	2.40943e-24
Chat	9.539	6.20907	1.27558	4.86763	1.12942e-06	6.16101e-06
Nkain2	60.5273	6.18731	0.52554	11.7732	5.36245e-32	2.51679e-30
Pou3f2	20.9076	6.18236	1.52618	4.05087	5.10278e-05	0.000209806
Adamts14	680.187	6.18079	0.335582	18.4181	9.40065e-76	2.72643e-73
Sorcs1	70.4945	6.17545	0.93097	6.63335	3.2816e-11	3.2026e-10
Fgf5	15.1812	6.1708	0.962648	6.41024	1.45295e-10	1.32589e-09
Ano4	35.3924	6.15433	0.523361	11.7592	6.3294e-32	2.94012e-30
Far2os1	9.12245	6.15131	1.00615	6.1137	9.73459e-10	7.94143e-09
Prkg2	1584.15	6.14672	0.479787	12.8113	1.41656e-37	9.18205e-36
Gm26688	14.922	6.1412	0.821816	7.47271	7.85584e-14	9.93931e-13
Tmprss11b	17.1688	6.13856	1.1566	5.30743	1.11181e-07	7.05508e-07
Msx2	15.1884	6.12377	1.00919	6.06802	1.29494e-09	1.04287e-08
Stk32b	76.8277	6.12028	0.719922	8.50131	1.87466e-17	3.36844e-16
Naa11	14.276	6.11971	0.98481	6.21411	5.16179e-10	4.37833e-09
Pcdh8	72.9364	6.11722	0.781508	7.82746	4.97832e-15	7.15044e-14
Tmprss11f	10.2278	6.07889	0.840529	7.23223	4.75141e-13	5.58371e-12
Myh1	22.4148	6.06142	1.6224	3.73609	0.000186905	0.000684834
9530059O14Rik	10.1819	6.05247	0.763025	7.9322	2.15303e-15	3.20311e-14
Klk10	1393.62	6.04893	0.753395	8.02891	9.83457e-16	1.51448e-14
Mmp16	129.907	6.02164	0.828156	7.27114	3.56467e-13	4.22642e-12
Mmp1b	14.0086	6.00277	1.23504	4.86038	1.17159e-06	6.3772e-06
Apod	910.57	6.00255	0.716687	8.37542	5.50296e-17	9.51016e-16
Dok6	15.0594	5.99161	0.810966	7.38824	1.48783e-13	1.83922e-12
Isl1	6.87569	5.97538	1.04343	5.72665	1.02432e-08	7.40085e-08
Nppc	41.426	5.95697	0.749158	7.95156	1.8418e-15	2.75929e-14
Drd1	18.4521	5.95256	1.1568	5.14571	2.66516e-07	1.58787e-06
Dner	149.987	5.94762	0.751527	7.91405	2.49153e-15	3.6887e-14
Acan	409.211	5.94537	0.548387	10.8416	2.18707e-27	7.6493e-26
Pax6	35.564	5.94506	1.27045	4.6795	2.8757e-06	1.46222e-05
Pantr1	10.6092	5.94497	1.50923	3.93908	8.17935e-05	0.000321909
Trim9	206.203	5.94049	0.851868	6.97349	3.09181e-12	3.33062e-11
Pcdh20	69.9231	5.933	0.885424	6.70074	2.07363e-11	2.06196e-10
Add2	1064.56	5.92466	0.492359	12.0332	2.3775e-33	1.20863e-31
Plp1	664.139	5.91566	0.836917	7.06839	1.56737e-12	1.733e-11
Casr	16.6468	5.90161	1.02818	5.73986	9.47538e-09	6.87246e-08
Col6a4	130.036	5.89809	0.82469	7.1519	8.55867e-13	9.75879e-12
Npy	580.112	5.89201	0.514169	11.4593	2.11254e-30	9.27959e-29
Ncam1	644.405	5.88883	0.495604	11.8821	1.46575e-32	7.08511e-31
Gm9954	18.5146	5.88408	1.3302	4.42346	9.71336e-06	4.54657e-05
Fam171b	150.16	5.88045	0.380619	15.4497	7.57924e-54	1.02237e-51
Tmprss11e	339.618	5.87721	0.958889	6.12919	8.8328e-10	7.24232e-09
Olig2	12.773	5.86533	1.94866	3.00993	0.00261311	0.00739709
Dhh	3251.4	5.83186	0.703306	8.29206	1.11301e-16	1.8832e-15
Lypd5	10.4073	5.81987	1.88737	3.0836	0.00204515	0.00595742
Reln	1076.62	5.81521	0.612042	9.50133	2.07227e-21	4.92425e-20
Rbpms2	1073.76	5.81083	0.261225	22.2445	1.27384e-109	1.06729e-106
Gria4	42.972	5.79747	1.16875	4.96038	7.03538e-07	3.96005e-06
Trim66	41.2937	5.79702	0.500768	11.5763	5.43618e-31	2.42559e-29
Dok5	144.185	5.7871	0.725799	7.97341	1.54356e-15	2.33257e-14
Edn2	46.2732	5.78306	0.743205	7.78124	7.18149e-15	1.01158e-13
Cdh2	1243.44	5.78033	0.260579	22.1826	5.05385e-109	4.08315e-106
Rgs20	43.2947	5.76955	0.503631	11.4559	2.19638e-30	9.61052e-29
Ptpn5	198.625	5.76397	0.595075	9.68612	3.45403e-22	8.68189e-21
Fez1	211.552	5.73282	0.747024	7.67421	1.66446e-14	2.24663e-13
3300005D01Rik	219.842	5.72573	0.481124	11.9007	1.17316e-32	5.74443e-31
Lbhd2	153.567	5.70607	0.853616	6.68459	2.31577e-11	2.28966e-10
Ccl11	345.426	5.70515	0.65588	8.69846	3.36413e-18	6.37916e-17
Gm42517	39.2274	5.70093	0.484406	11.7689	5.64552e-32	2.64416e-30
Gfra1	2726.93	5.69974	0.248942	22.8959	5.10239e-116	5.49649e-113
Cadps	178.627	5.69667	0.542746	10.496	9.01074e-26	2.85892e-24
Gabrb3	94.8449	5.68704	0.973748	5.84036	5.20872e-09	3.90559e-08
Ndp	62.2687	5.67571	0.43318	13.1024	3.18799e-39	2.28223e-37
Adra1b	155.608	5.67131	0.662868	8.55572	1.17136e-17	2.14044e-16
Fam196b	10.622	5.65518	1.24091	4.5573	5.18149e-06	2.53769e-05
Adgrb1	174.169	5.59866	0.890517	6.28698	3.23704e-10	2.81107e-09
Rasl10a	761.438	5.59535	0.433126	12.9185	3.53862e-38	2.37539e-36
Lgi4	871.534	5.59249	0.713254	7.84081	4.47647e-15	6.46658e-14
Dgkk	15.1324	5.58494	0.863264	6.46956	9.82875e-11	9.15758e-10
Slc13a5	9.48198	5.57937	0.918255	6.07606	1.23173e-09	9.9515e-09
Ube2ql1	169.671	5.56456	0.486303	11.4426	2.56113e-30	1.11849e-28
Krtap4-16	17.0969	5.55687	0.802463	6.92477	4.36685e-12	4.64443e-11
Twist2	66.0428	5.55209	0.464439	11.9544	6.15745e-33	3.07492e-31
Fam159a	32.1531	5.54139	0.597442	9.27521	1.77277e-20	3.98643e-19
Asxl3	20.0389	5.51637	0.778533	7.08559	1.38452e-12	1.54212e-11
Gm19541	16.4966	5.51415	1.08997	5.059	4.21471e-07	2.45292e-06
Nrxn3	47.6246	5.50868	0.738918	7.45506	8.98253e-14	1.13079e-12
Slitrk6	117.629	5.50222	0.646053	8.51667	1.64203e-17	2.9693e-16
Lce3c	8.39414	5.50129	1.63647	3.36169	0.000774681	0.00248862
Btn1a1	29.6052	5.49415	0.616969	8.90505	5.33598e-19	1.08261e-17
S100a3	254.612	5.49145	0.570422	9.627	6.14985e-22	1.52713e-20
Tmprss5	42.9089	5.47784	0.88916	6.16069	7.24274e-10	6.01046e-09
Adgrb2	271.497	5.4773	0.75861	7.22019	5.19159e-13	6.06946e-12
Alkal2	34.2376	5.47696	1.02635	5.33633	9.48467e-08	6.06847e-07
Acsl6	373.267	5.45662	0.413546	13.1947	9.41025e-40	7.00259e-38
Gm43154	11.4069	5.45069	1.13068	4.82071	1.43046e-06	7.67551e-06
Atp8b3	11.2558	5.44757	0.702019	7.75986	8.50246e-15	1.19024e-13
Bmp7	1331.02	5.44168	0.577742	9.41887	4.5597e-21	1.06121e-19
Ccl24	153.535	5.43435	0.654302	8.30557	9.93395e-17	1.68208e-15
Oaf	6907.69	5.42179	0.483936	11.2035	3.91903e-29	1.56637e-27
Syne3	1023.41	5.42136	0.318835	17.0037	7.71265e-65	1.66167e-62
Timp1	7943.94	5.41978	0.525405	10.3154	6.0009e-25	1.81003e-23
Aatk	2008.64	5.41018	0.69324	7.80419	5.98873e-15	8.52057e-14
Metrn	658.129	5.38634	0.655458	8.21767	2.07494e-16	3.41625e-15
Gria1	142.601	5.38289	0.845075	6.36972	1.89377e-10	1.70206e-09
Wnt6	47.4369	5.357	0.830118	6.4533	1.09444e-10	1.01478e-09
Stac	328.053	5.34428	0.80209	6.66294	2.68407e-11	2.63996e-10
Uchl1	3210.85	5.33584	0.373082	14.3021	2.1245e-46	2.05386e-44
Tram1l1	33.0536	5.32723	0.432307	12.3228	6.8289e-35	3.7771e-33
Wnt16	167.439	5.32645	1.10193	4.83373	1.34e-06	7.23297e-06
Kcnma1	59.5057	5.31077	0.822956	6.45328	1.09454e-10	1.01478e-09
Igf2bp3	113.753	5.30951	0.67586	7.85594	3.96801e-15	5.75781e-14
Cpe	13429.9	5.2945	0.349045	15.1686	5.71232e-52	6.83726e-50
Lrrc15	37.1078	5.29277	0.787808	6.71835	1.83797e-11	1.84221e-10
Flnc	1077.19	5.2847	0.38552	13.708	9.09732e-43	7.85494e-41
Luzp2	23.6757	5.27115	1.3662	3.85826	0.000114197	0.000435938
Crhbp	9.43137	5.26652	0.741084	7.1065	1.1902e-12	1.33446e-11
Gm807	9.45283	5.24946	0.816222	6.43141	1.26424e-10	1.16495e-09
Fabp7	106.637	5.19263	0.863295	6.0149	1.80003e-09	1.42928e-08
Mmp17	735.849	5.18495	0.672733	7.70729	1.28519e-14	1.76204e-13
Plxnb3	267.041	5.17418	0.709196	7.29584	2.96797e-13	3.54121e-12
Bnc1	70.372	5.16442	0.575283	8.97719	2.77768e-19	5.74901e-18
Syt13	193.074	5.16049	0.625271	8.25321	1.54197e-16	2.56677e-15
Fibcd1	36.1194	5.15954	0.786317	6.56165	5.32147e-11	5.09878e-10
Megf10	365.055	5.15506	0.355028	14.5202	9.03076e-48	9.13667e-46
Sh2d5	911.838	5.15352	0.391506	13.1633	1.4264e-39	1.05107e-37
C1ql3	14.0542	5.15059	0.602205	8.55289	1.20047e-17	2.19186e-16
Tnc	7354.99	5.1438	0.180915	28.4321	8.12091e-178	3.67423e-174
E130114P18Rik	13.7219	5.14216	1.03843	4.95188	7.34995e-07	4.12992e-06
Disp3	13.3291	5.14137	1.17434	4.3781	1.19716e-05	5.53263e-05
Gm26694	271.288	5.13986	0.59004	8.71103	3.01137e-18	5.73427e-17
Nav3	212.885	5.12537	0.408473	12.5476	4.09649e-36	2.42594e-34
Gm2619	10.1875	5.12178	0.877276	5.83828	5.27429e-09	3.95083e-08
Atp2a1	109.371	5.12174	0.950455	5.38872	7.09599e-08	4.61944e-07
Lingo1	235.201	5.10105	0.485634	10.5039	8.28819e-26	2.63707e-24
Tubb3	1145.1	5.0957	0.628808	8.10375	5.32905e-16	8.37179e-15
Prima1	27.1667	5.09476	0.961752	5.29738	1.17479e-07	7.42348e-07
Amn	175.092	5.09117	0.624874	8.14752	3.71471e-16	5.94302e-15
AV026068	10.6614	5.08938	1.03651	4.91013	9.10149e-07	5.05137e-06
Sstr1	20.446	5.08149	1.03105	4.92844	8.28903e-07	4.622e-06
Nlgn1	25.7066	5.07352	0.7195	7.05145	1.77057e-12	1.94625e-11
Slc6a11	22.032	5.05785	1.40758	3.5933	0.000326518	0.00113971
Msi1	34.9944	5.05229	0.72916	6.92892	4.24053e-12	4.51432e-11
Cdk5r2	39.44	5.04394	0.895132	5.63485	1.75209e-08	1.23026e-07
Prss12	1095.65	5.04261	0.211075	23.8901	3.88393e-126	6.27588e-123
Egr3	382.901	5.03487	0.395359	12.735	3.78086e-37	2.37585e-35
Myl3	40.04	5.03483	0.921465	5.46394	4.65671e-08	3.10933e-07
Clca3b	100.9	5.02983	0.703609	7.14862	8.76524e-13	9.98928e-12
Ar	163.133	5.01556	0.244549	20.5094	1.77331e-93	8.91464e-91
Frmpd4	44.0033	5.00768	0.754284	6.63899	3.15839e-11	3.08902e-10
Gm266	36.5467	4.98874	0.699807	7.12874	1.01294e-12	1.14803e-11
Flrt1	12.778	4.98662	0.876754	5.68759	1.28842e-08	9.20324e-08
Has2	463.776	4.98009	0.639536	7.78703	6.86005e-15	9.70532e-14
Pth2r	32.1955	4.97838	0.861031	5.78188	7.38685e-09	5.43255e-08
Pdlim4	1795.67	4.97296	0.531075	9.36396	7.68003e-21	1.76383e-19
Car10	11.2122	4.97166	1.46353	3.39703	0.000681225	0.00221481
Rnf165	26.6357	4.96324	0.812763	6.10663	1.01757e-09	8.28638e-09
Gm26507	16.0037	4.96078	1.31034	3.78586	0.000153178	0.000570777
Mmp10	516.886	4.95684	0.624481	7.93754	2.06239e-15	3.0755e-14
A830082K12Rik	67.6052	4.95664	0.376474	13.166	1.37772e-39	1.01852e-37
Serpinb2	293.083	4.95528	0.536755	9.23192	2.65829e-20	5.88412e-19
Sox11	224.472	4.94919	0.474624	10.4276	1.85492e-25	5.74822e-24
Cd109	887.701	4.94754	0.271637	18.2138	4.01387e-74	1.13502e-71
Lrrtm1	16.6867	4.93551	1.0926	4.5172	6.26613e-06	3.02954e-05
Nr2f1	361.793	4.9299	0.314682	15.6663	2.57192e-55	3.63637e-53
Csdc2	261.786	4.91453	0.441567	11.1298	8.98865e-29	3.49985e-27
Grik4	27.6616	4.90564	0.619995	7.91239	2.52494e-15	3.73572e-14
Tbx18	24.8393	4.90546	0.592128	8.28447	1.18634e-16	1.99831e-15
Htr1b	430.237	4.88586	0.695638	7.02357	2.16267e-12	2.36233e-11
Shc3	25.5923	4.88576	0.924755	5.2833	1.26877e-07	7.97283e-07
Adamts5	756.554	4.87956	0.52493	9.29564	1.46321e-20	3.30346e-19
Tnfaip6	61.91	4.87005	0.58141	8.37628	5.46258e-17	9.4476e-16
Fsd1	105.59	4.8664	0.905001	5.37723	7.56419e-08	4.90729e-07
Grik2	39.3161	4.85978	0.636149	7.63937	2.18281e-14	2.91153e-13
Cdh15	49.4158	4.8568	0.578597	8.3941	4.69496e-17	8.17624e-16
Lor	508.894	4.85659	0.821854	5.90931	3.43539e-09	2.63353e-08
Cdh10	47.8943	4.85601	0.759591	6.39293	1.62741e-10	1.47379e-09
Actn3	60.6092	4.83525	0.566696	8.53235	1.43409e-17	2.60579e-16
Rtl1	75.0088	4.81941	0.75174	6.41101	1.4456e-10	1.32024e-09
Hcn4	47.6056	4.81864	0.737174	6.53665	6.29128e-11	5.96986e-10
Tmem132b	121.255	4.81048	0.870139	5.5284	3.2316e-08	2.20329e-07
Fbn2	565.579	4.80233	0.694559	6.91422	4.70439e-12	4.987e-11
Fap	128.371	4.78807	0.73504	6.51403	7.31631e-11	6.89049e-10
Cacna1b	90.9945	4.78759	0.713085	6.71392	1.89466e-11	1.89483e-10
Baalc	32.2338	4.77967	0.497348	9.6103	7.23345e-22	1.79228e-20
Chrm4	40.0662	4.77388	0.447927	10.6577	1.60483e-26	5.33104e-25
Pcdh9	47.9215	4.7657	0.691643	6.8904	5.5636e-12	5.86213e-11
Abcc12	12.2187	4.74555	0.889881	5.33279	9.67143e-08	6.18217e-07
Htr2a	56.2868	4.72109	0.614562	7.68204	1.56572e-14	2.11967e-13
Lin7a	21.6545	4.71532	0.771953	6.1083	1.00701e-09	8.20623e-09
Dpys	25.3744	4.71245	0.907378	5.19348	2.06398e-07	1.25044e-06
Diras1	22.0994	4.71244	0.792565	5.9458	2.75104e-09	2.1401e-08
Nppa	69.9476	4.71135	0.912677	5.16213	2.44161e-07	1.46354e-06
Slc6a17	101.103	4.70306	0.465178	10.1102	4.97697e-24	1.40736e-22
Cpa4	11.4385	4.70115	0.90424	5.19901	2.0035e-07	1.21608e-06
Rspo4	12.6146	4.69623	0.891969	5.26502	1.40175e-07	8.73321e-07
Kcnab1	163.271	4.69568	0.401712	11.6892	1.44821e-31	6.61847e-30
Adgra1	24.2481	4.69147	0.838902	5.59239	2.23965e-08	1.55559e-07
Cadm3	207.625	4.68665	0.66925	7.00284	2.50817e-12	2.72264e-11
Phox2a	144.574	4.67287	0.423841	11.0251	2.893e-28	1.07464e-26
Mgarp	83.9948	4.65698	0.369149	12.6154	1.73572e-36	1.05269e-34
Fbln2	16070.6	4.65605	0.377879	12.3215	6.93718e-35	3.82763e-33
Nell2	33.3374	4.65182	0.777132	5.98589	2.15213e-09	1.69636e-08
Kank4	464.755	4.65018	0.742268	6.26482	3.7325e-10	3.22032e-09
Crmp1	248.637	4.64319	0.413726	11.2229	3.14871e-29	1.27197e-27
Tmem88b	90.6381	4.64272	0.716387	6.48074	9.12748e-11	8.52879e-10
Kcnc2	49.3145	4.64047	0.554491	8.36888	5.8168e-17	1.00219e-15
Sprn	16.3026	4.63747	0.933817	4.96614	6.82976e-07	3.85102e-06
Hhipl2	9.78349	4.62129	0.795444	5.80971	6.25827e-09	4.64636e-08
Prr7	412.355	4.61954	0.496661	9.30119	1.38889e-20	3.14194e-19
2810468N07Rik	57.5362	4.60715	0.775436	5.94136	2.82664e-09	2.19664e-08
Prrx1	1111.61	4.60556	0.255752	18.0079	1.68832e-72	4.5468e-70
Asic2	19.1639	4.59405	0.939761	4.88853	1.0159e-06	5.58214e-06
Galnt14	10.1906	4.58082	0.680437	6.73218	1.67139e-11	1.68344e-10
Kcnh8	11.3472	4.57877	0.821556	5.57329	2.49971e-08	1.72509e-07
Insm1	62.4683	4.56262	0.697066	6.54546	5.93133e-11	5.65438e-10
Pgbd5	80.6443	4.55754	0.754811	6.03799	1.56043e-09	1.24632e-08
Krt4	477.146	4.55085	0.89376	5.09181	3.5466e-07	2.08068e-06
Ap3b2	22.7504	4.53574	0.599888	7.56098	4.00039e-14	5.21296e-13
Nyap1	523.057	4.51222	0.403658	11.1783	5.20608e-29	2.06256e-27
Nkx6-1	31.4498	4.50989	0.876223	5.14697	2.64729e-07	1.57805e-06
Kcna4	9.93566	4.50697	0.966976	4.66089	3.14839e-06	1.59015e-05
Synpr	312.093	4.50678	0.659267	6.83605	8.14078e-12	8.44864e-11
Pdyn	298.837	4.50453	0.777483	5.79373	6.88403e-09	5.08093e-08
Car12	203.336	4.49315	0.620843	7.23717	4.58132e-13	5.38943e-12
Neto2	271.538	4.48782	0.285744	15.7057	1.38177e-55	2.00374e-53
Moxd1	709.012	4.48455	0.6212	7.21918	5.23031e-13	6.11158e-12
Syndig1	47.1495	4.48242	0.811537	5.52338	3.32549e-08	2.26526e-07
Avil	1061.92	4.48024	0.628496	7.12852	1.01457e-12	1.14931e-11
Nptx2	59.4995	4.47607	0.520526	8.59913	8.03246e-18	1.48699e-16
Bean1	184.272	4.46767	0.363863	12.2784	1.18276e-34	6.4473e-33
Cers1	114.594	4.46764	0.787281	5.67477	1.38873e-08	9.86989e-08
Acsbg1	2346.87	4.45714	0.470847	9.46622	2.90162e-21	6.82334e-20
Plppr4	24.0945	4.45713	0.727001	6.13085	8.74122e-10	7.17503e-09
Asgr1	38.4608	4.45502	0.504618	8.8285	1.06093e-18	2.09611e-17
Mest	667.411	4.44789	0.611323	7.27585	3.44243e-13	4.08791e-12
Foxl1	348.763	4.44773	0.529277	8.40341	4.33715e-17	7.57061e-16
Elovl4	25.4214	4.44351	0.582261	7.63148	2.32067e-14	3.08632e-13
Id4	347.153	4.44087	0.463364	9.58397	9.33813e-22	2.29118e-20
Tmem108	141.416	4.43759	0.57851	7.67072	1.71033e-14	2.30304e-13
Ptgfr	125.81	4.43623	0.687961	6.44838	1.13056e-10	1.04646e-09
Pld5	21.7231	4.43612	0.594954	7.45623	8.90304e-14	1.12203e-12
Serpinb11	12.2619	4.4305	0.864619	5.12422	2.98767e-07	1.76976e-06
Wincr1	135.17	4.41718	0.701364	6.29799	3.01539e-10	2.63375e-09
1700095J03Rik	16.8207	4.41618	0.573969	7.69411	1.42487e-14	1.93944e-13
Inhba	943.658	4.41442	0.26654	16.5619	1.31286e-61	2.39512e-59
Sgcd	81.42	4.41159	0.468652	9.41335	4.80574e-21	1.11617e-19
Krt76	9.77598	4.40906	0.501906	8.78465	1.56857e-18	3.05324e-17
Glis1	21.9446	4.40851	0.602112	7.32175	2.4476e-13	2.94363e-12
2810430I11Rik	26.116	4.40738	0.638934	6.89802	5.27315e-12	5.57166e-11
Igsf11	173.12	4.4061	0.281092	15.6749	2.24494e-55	3.19403e-53
Serpini1	158.8	4.40316	0.717923	6.1332	8.61302e-10	7.07751e-09
Ttyh1	705.341	4.39808	0.726205	6.05625	1.3933e-09	1.11771e-08
Pcdh7	883.191	4.39673	0.20538	21.4078	1.13073e-101	6.91332e-99
Slc9a2	1401.71	4.39044	0.429718	10.217	1.66367e-24	4.84995e-23
Gm10419	24.6843	4.38989	0.537185	8.17204	3.03215e-16	4.89603e-15
Kcnn4	3460.88	4.38445	0.396881	11.0473	2.25948e-28	8.49069e-27
Stmn4	43.6118	4.38115	0.800468	5.47324	4.41891e-08	2.9598e-07
Xkr4	30.9152	4.37574	0.650784	6.7238	1.77044e-11	1.77767e-10
Ngf	547.311	4.37407	0.366004	11.9509	6.42471e-33	3.19428e-31
Odaph	366.233	4.37223	0.607625	7.1956	6.21849e-13	7.19564e-12
Aqp8	12.0685	4.3689	0.908114	4.81096	1.5021e-06	8.0351e-06
Gabrb2	9.17812	4.36094	1.14394	3.81222	0.000137727	0.000517035
Abcb11	7.79797	4.35317	1.02252	4.25731	2.06905e-05	9.15406e-05
P2ry1	71.0443	4.33067	0.546124	7.92983	2.19439e-15	3.2616e-14
Lsamp	26.7062	4.32818	0.990545	4.36949	1.24535e-05	5.73892e-05
Mt3	150.811	4.32615	0.446428	9.69059	3.30601e-22	8.32835e-21
Dpysl3	2430.01	4.32459	0.417285	10.3636	3.62898e-25	1.10046e-23
Gm1673	277.397	4.31833	0.416201	10.3756	3.20254e-25	9.75072e-24
4932441J04Rik	38.1133	4.31461	0.409546	10.5351	5.95232e-26	1.91269e-24
Clip3	617.114	4.30512	0.517419	8.32038	8.76792e-17	1.49134e-15
Rcor2	321.276	4.30402	0.344412	12.4967	7.77916e-36	4.52391e-34
Dpysl5	95.7069	4.3028	0.753831	5.70792	1.14365e-08	8.2263e-08
Marchf4	519.645	4.29758	0.609665	7.04908	1.80104e-12	1.97782e-11
Tmem158	1341.61	4.29723	0.457058	9.40194	5.35653e-21	1.24028e-19
Mafa	30.9968	4.29045	0.628307	6.82859	8.57549e-12	8.88661e-11
Ptchd1	25.4236	4.29042	0.421654	10.1752	2.55813e-24	7.35324e-23
Slitrk5	17.6522	4.28746	0.560306	7.65199	1.97886e-14	2.65357e-13
Has2os	13.2233	4.28172	0.48929	8.75089	2.1167e-18	4.0787e-17
Vstm2b	46.5	4.27692	0.938103	4.55911	5.137e-06	2.51753e-05
Ltbp1	2048.47	4.27653	0.17452	24.5045	1.3231e-132	2.49427e-129
Aplp1	1403.2	4.27549	0.553168	7.7291	1.0831e-14	1.50318e-13
Loxl4	522.011	4.26804	0.292975	14.5679	4.49361e-48	4.64175e-46
Galr2	67.0414	4.26561	0.714396	5.97093	2.35902e-09	1.84977e-08
Grem1	708.872	4.26315	0.397666	10.7204	8.16233e-27	2.76419e-25
Glrp1	46.0815	4.25975	0.757591	5.62275	1.87942e-08	1.31548e-07
Gm43352	14.4099	4.25927	0.738592	5.76674	8.08198e-09	5.91302e-08
Fbln1	2454.99	4.25665	0.35354	12.0401	2.18736e-33	1.11447e-31
Chrm3	75.618	4.25261	0.573741	7.41207	1.24347e-13	1.55156e-12
Tmem200c	20.7264	4.24485	0.858659	4.94359	7.66986e-07	4.299e-06
Pgf	783.08	4.24382	0.319135	13.2979	2.38061e-40	1.80719e-38
Acta1	463.026	4.23656	0.87696	4.83096	1.35876e-06	7.32551e-06
Fam189a1	25.6483	4.23511	0.702435	6.02919	1.64785e-09	1.31259e-08
Cavin4	35.2062	4.23316	0.664564	6.36983	1.89233e-10	1.70144e-09
Garem2	25.9433	4.22901	0.653915	6.46721	9.98301e-11	9.29365e-10
Gm28373	18.9948	4.22506	0.456715	9.25097	2.22455e-20	4.94826e-19
Gm6634	66.0759	4.22144	0.664796	6.34998	2.15347e-10	1.92021e-09
Shf	828.067	4.21945	0.432596	9.75378	1.77732e-22	4.57411e-21
Kcnq5	93.4721	4.21539	0.415298	10.1503	3.30359e-24	9.43608e-23
Itih5	555.369	4.20812	0.629614	6.68365	2.33064e-11	2.30336e-10
Chst11	1727.52	4.20784	0.133454	31.5303	3.33612e-218	3.77348e-214
Mro	14.1424	4.20545	0.883509	4.75994	1.93651e-06	1.01688e-05
Adgrb3	11.198	4.2044	1.06232	3.95776	7.56564e-05	0.000300474
Ncan	19.3082	4.20294	1.02877	4.08542	4.39977e-05	0.000183333
Gm13717	14.3043	4.1919	0.822953	5.09373	3.51088e-07	2.06133e-06
H19	278.714	4.18815	0.525189	7.97457	1.52914e-15	2.31232e-14
Bhlhe22	317.106	4.18151	0.5286	7.91055	2.56264e-15	3.78407e-14
Papln	195.566	4.17301	0.618308	6.74908	1.48783e-11	1.50459e-10
Upp1	1786.43	4.16372	0.212366	19.6063	1.36484e-85	5.14588e-83
Rpl26-ps6	10.2044	4.16262	0.973019	4.27805	1.88538e-05	8.40082e-05
Col5a3	3039.94	4.1567	0.482647	8.6123	7.16067e-18	1.33105e-16
Slit1	24.1941	4.15595	0.696936	5.96317	2.47384e-09	1.93377e-08
Scn5a	210.024	4.15514	0.276673	15.0182	5.57751e-51	6.50384e-49
Nptx1	2333.22	4.1472	0.44214	9.37984	6.60732e-21	1.52211e-19
Klrb1a	13.7045	4.13932	0.668821	6.18899	6.05525e-10	5.08659e-09
Lgals1	19778.5	4.13842	0.303273	13.6459	2.13609e-42	1.80853e-40
Gng4	73.4929	4.13817	0.718175	5.76206	8.3093e-09	6.07148e-08
Sec14l5	30.894	4.13794	0.857255	4.82696	1.38631e-06	7.45985e-06
Gm2670	23.2576	4.13704	0.45808	9.03127	1.69696e-19	3.54465e-18
Selp	708.494	4.137	0.690325	5.99283	2.0622e-09	1.62774e-08
Fzd9	13.0558	4.13488	0.561953	7.35805	1.86614e-13	2.28317e-12
Trim63	13.773	4.13319	0.85965	4.80799	1.52452e-06	8.14927e-06
Vash2	118.058	4.12323	0.41177	10.0134	1.33046e-23	3.71117e-22
B3galt5	58.8273	4.12063	0.704015	5.85305	4.82642e-09	3.6443e-08
Greb1	464.435	4.11765	0.400587	10.279	8.75874e-25	2.61399e-23
Cadm2	59.2623	4.11571	0.372408	11.0516	2.15269e-28	8.10286e-27
Ksr2	83.7772	4.11373	0.538396	7.64072	2.16005e-14	2.88287e-13
Mylk2	11.8537	4.10835	0.62183	6.60688	3.92515e-11	3.80603e-10
Pcdh19	141.111	4.10832	0.438945	9.35953	8.00941e-21	1.83762e-19
Spx	32.4175	4.10772	0.546609	7.51491	5.69493e-14	7.29919e-13
Gm28875	30.6993	4.10551	0.600058	6.84186	7.8173e-12	8.12324e-11
Tgm3	20.5528	4.10505	0.77562	5.29261	1.20586e-07	7.60707e-07
Tril	433.598	4.09722	0.690464	5.93401	2.95619e-09	2.29102e-08
Crispld2	1371.41	4.09336	0.541737	7.55599	4.15685e-14	5.40438e-13
Shc2	334.131	4.09001	0.344592	11.8692	1.71195e-32	8.23996e-31
Col5a1	9120.93	4.08187	0.497917	8.1979	2.44626e-16	3.99461e-15
Gm47175	24.1887	4.08041	0.542764	7.51783	5.56925e-14	7.15026e-13
5430427N15Rik	14.0671	4.07999	0.635459	6.42054	1.35796e-10	1.24522e-09
Cacng7	262.098	4.07215	0.543864	7.48745	7.02266e-14	8.9301e-13
Trpm3	33.6941	4.06909	0.632627	6.43205	1.2589e-10	1.16098e-09
Pthlh	3398.52	4.06609	0.404962	10.0407	1.00982e-23	2.82724e-22
Lrrc55	29.5121	4.06581	0.57554	7.06434	1.6138e-12	1.78085e-11
Aebp1	8257.68	4.05758	0.451277	8.99135	2.44217e-19	5.06386e-18
Shc4	470.972	4.04973	0.531627	7.61761	2.58415e-14	3.42264e-13
Gm43661	13.071	4.03798	0.569794	7.08674	1.37311e-12	1.53093e-11
mt-Nd3	16.1217	4.03738	0.818857	4.9305	8.20175e-07	4.57559e-06
Gabra1	15.8547	4.0369	0.875714	4.60984	4.02979e-06	2.00092e-05
Adamdec1	874.396	4.03408	0.676848	5.9601	2.52084e-09	1.96643e-08
Prl3d2	6.69756	4.03394	1.1576	3.48476	0.000492576	0.00165205
Gm2115	130.031	4.03024	0.67643	5.9581	2.55182e-09	1.98991e-08
Gm45716	229.918	4.02326	0.437637	9.19313	3.81561e-20	8.34784e-19
Olfm2	493.876	4.0213	0.722303	5.56733	2.58675e-08	1.77918e-07
Sfrp4	245.783	4.01856	0.474619	8.46692	2.51958e-17	4.47042e-16
Hrasls	11.1238	4.01425	0.831815	4.82589	1.39376e-06	7.49456e-06
Fam181b	123.465	4.00521	0.689098	5.81224	6.16415e-09	4.5825e-08
Dhrs9	257.137	3.99803	0.755858	5.28939	1.22724e-07	7.73333e-07
Pkp1	1086.19	3.9896	0.400381	9.96451	2.17957e-23	6.02029e-22
Gm2399	35.35	3.98593	0.566452	7.03666	1.96898e-12	2.15805e-11
Tmem200a	325.237	3.98446	0.397179	10.0319	1.10362e-23	3.08604e-22
Fosl1	1537.31	3.97231	0.330398	12.0228	2.69636e-33	1.36459e-31
Cpne9	10.7324	3.96957	0.70814	5.60562	2.07507e-08	1.44704e-07
Krtdap	2.87602	3.96829	0.756419	5.24615	1.55308e-07	9.60992e-07
Kcnmb4	91.614	3.96223	0.42922	9.23123	2.67542e-20	5.91627e-19
Klhl34	11.1674	3.96184	0.684101	5.7913	6.98439e-09	5.15164e-08
Cend1	37.9254	3.95629	0.707031	5.59564	2.19808e-08	1.52983e-07
Adamts7	855.553	3.95275	0.464284	8.51364	1.6856e-17	3.0408e-16
Smoc2	1030.87	3.94855	0.121752	32.4309	1.00645e-230	2.2768e-226
Apba2	91.4905	3.94832	0.677426	5.82841	5.5957e-09	4.17775e-08
Calca	61.806	3.94561	0.643524	6.13125	8.71928e-10	7.16222e-09
Fut9	14.5136	3.94555	0.636124	6.20248	5.55795e-10	4.69675e-09
Hepacam	86.3552	3.94187	0.649669	6.0675	1.29914e-09	1.04588e-08
Gm13716	9.28898	3.94125	0.767653	5.13416	2.83414e-07	1.68234e-06
Nmnat2	123.626	3.93962	0.376606	10.4609	1.30664e-25	4.12832e-24
Akap6	74.3201	3.93946	0.441002	8.93298	4.14678e-19	8.45882e-18
Gm2420	23.3342	3.93855	0.772947	5.0955	3.47817e-07	2.04266e-06
Neb	42.7686	3.93371	0.67758	5.80553	6.41618e-09	4.75579e-08
Map1a	389.03	3.92267	0.548255	7.15483	8.37761e-13	9.55715e-12
Cyp11a1	89.0312	3.91482	0.870199	4.49876	6.83498e-06	3.28352e-05
Mrgprf	117.999	3.90747	0.593055	6.58871	4.43652e-11	4.28352e-10
Gm2788	18.4819	3.89492	0.423092	9.20584	3.39006e-20	7.43841e-19
Lgr6	1401.34	3.88696	0.304903	12.7482	3.19051e-37	2.02173e-35
Ccl2	231.873	3.88058	0.284363	13.6466	2.11553e-42	1.79915e-40
Grid1	20.6236	3.88013	0.38994	9.95058	2.50718e-23	6.89993e-22
Stac2	840.983	3.87876	0.329901	11.7573	6.47389e-32	3.00107e-30
Cdh22	37.486	3.87734	0.688968	5.62775	1.8257e-08	1.27946e-07
Gpr137c	47.1049	3.87529	0.537897	7.20452	5.82469e-13	6.77113e-12
Pcdh10	22.8482	3.87316	0.758941	5.10337	3.3365e-07	1.96507e-06
Lrrc4c	18.5064	3.86931	0.703279	5.50182	3.75896e-08	2.54444e-07
Cacng8	50.4913	3.86188	0.623865	6.19026	6.00667e-10	5.04766e-09
Osbp2	99.4441	3.85254	0.397275	9.69742	3.09207e-22	7.80678e-21
Hist1h3b	28.65	3.84682	0.466628	8.24387	1.66727e-16	2.7672e-15
Ascl1	16.867	3.84473	0.824504	4.66308	3.11504e-06	1.57577e-05
Lrrc2	57.1289	3.83761	0.807696	4.75131	2.02106e-06	1.05712e-05
Cxxc5	1537.14	3.83743	0.45442	8.44468	3.04886e-17	5.3716e-16
Shisa9	10.8552	3.83628	0.541835	7.08016	1.43991e-12	1.59989e-11
BC034090	178.065	3.835	0.515897	7.43365	1.05643e-13	1.32329e-12
Cnr1	37.3391	3.83288	0.510554	7.50729	6.03633e-14	7.71992e-13
Ank	3495.84	3.82849	0.233034	16.4289	1.18771e-60	2.06679e-58
Gm15958	12.7743	3.82708	0.427918	8.94349	3.77064e-19	7.71371e-18
Sdk2	104.808	3.82118	0.538975	7.08972	1.34382e-12	1.49975e-11
Pcsk1	33.4425	3.81843	0.795437	4.80042	1.58337e-06	8.44188e-06
Art1	13.5386	3.81776	0.907646	4.20621	2.59684e-05	0.000112411
Kcnk12	218.766	3.81564	0.495042	7.7077	1.28103e-14	1.7574e-13
Vim	52488.6	3.80788	0.235477	16.171	8.08228e-59	1.32491e-56
Ust	328.783	3.80691	0.205559	18.5198	1.42909e-76	4.36878e-74
Gm14005	788.155	3.80632	0.350407	10.8626	1.73767e-27	6.11347e-26
Cited1	46.0273	3.80277	0.672605	5.6538	1.56936e-08	1.1084e-07
Col16a1	2230.81	3.7997	0.5617	6.76466	1.33626e-11	1.3586e-10
Il11	128.538	3.79406	0.410498	9.24257	2.40655e-20	5.34785e-19
Edil3	216.643	3.79013	0.230223	16.4629	6.77897e-61	1.20751e-58
Trim54	17.825	3.78159	0.800346	4.72495	2.30176e-06	1.191e-05
Cspg5	241.962	3.78109	0.659086	5.73686	9.64453e-09	6.98618e-08
Gpr37	16.4944	3.77946	0.642958	5.87825	4.14637e-09	3.14762e-08
Dmp1	47.8331	3.77821	0.668493	5.65183	1.58753e-08	1.11984e-07
Scin	223.463	3.77592	0.520684	7.25186	4.11095e-13	4.84869e-12
Spink2	21.9899	3.77145	0.615564	6.12681	8.96587e-10	7.3461e-09
Lce3a	20.6863	3.77009	0.880543	4.28156	1.8559e-05	8.28252e-05
Mcub	950.22	3.76233	0.25062	15.0121	6.11553e-51	7.09464e-49
Gpc1	7963.01	3.75795	0.427014	8.80053	1.36167e-18	2.66008e-17
Lancl3	86.472	3.75712	0.410099	9.16151	5.11747e-20	1.10676e-18
Thsd7a	140.275	3.75706	0.207026	18.1477	1.33774e-73	3.69053e-71
Ncs1	761.711	3.75385	0.170678	21.9938	3.3e-107	2.57423e-104
Gm15473	12.3445	3.75163	0.42707	8.78457	1.56967e-18	3.05324e-17
Col25a1	22.2913	3.74874	0.665965	5.62904	1.8122e-08	1.27039e-07
Gap43	1378.14	3.74769	0.367712	10.1919	2.15504e-24	6.23417e-23
Dennd2a	875.067	3.73749	0.422273	8.8509	8.68198e-19	1.73348e-17
Scml4	176.45	3.73385	0.462279	8.07706	6.63458e-16	1.03437e-14
Septin5	795.401	3.72927	0.290348	12.8442	9.27526e-38	6.08188e-36
Sox2	2164.66	3.72189	0.416158	8.94347	3.77127e-19	7.71371e-18
Gprin1	35.4769	3.7214	0.298546	12.4651	1.15783e-35	6.66472e-34
Atcay	13.2066	3.71395	0.877007	4.2348	2.28751e-05	0.000100209
Nxph3	237.86	3.71119	0.46039	8.06097	7.56906e-16	1.1744e-14
Col17a1	34.8083	3.71045	0.551409	6.72904	1.70787e-11	1.71866e-10
Dbn1	3288.21	3.71005	0.339004	10.944	7.10123e-28	2.5703e-26
Cyp2j9	76.5878	3.70763	0.742352	4.99444	5.90077e-07	3.36325e-06
Sprr3	3.02003	3.69526	1.07465	3.43857	0.000584795	0.00192958
Apol9b	112.272	3.69442	0.42456	8.70175	3.26799e-18	6.20726e-17
Hectd2	56.7762	3.6934	0.347894	10.6165	2.49867e-26	8.20391e-25
Ssc5d	271.712	3.68954	0.484096	7.62151	2.50734e-14	3.32719e-13
Tfpi2	182.507	3.68935	0.599688	6.15211	7.64602e-10	6.32166e-09
3632451O06Rik	96.0132	3.68466	0.679167	5.42527	5.78679e-08	3.8066e-07
Doc2b	66.5738	3.68455	0.432579	8.51764	1.62842e-17	2.94705e-16
Chst7	652.866	3.68281	0.613964	5.99842	1.99252e-09	1.57384e-08
Gm21989	32.8277	3.68259	0.659	5.58815	2.29508e-08	1.58972e-07
Fam84a	3251.11	3.68087	0.344321	10.6902	1.13085e-26	3.80121e-25
Sox5	153.879	3.67999	0.381601	9.64355	5.23444e-22	1.30555e-20
Abhd1	33.2863	3.66884	0.506009	7.25055	4.15089e-13	4.89325e-12
Mras	784.332	3.66331	0.328619	11.1476	7.35507e-29	2.88365e-27
8030451A03Rik	10.0484	3.65899	0.667037	5.48544	4.12446e-08	2.7802e-07
5430421F17Rik	9.84385	3.65675	0.845488	4.32502	1.5252e-05	6.91583e-05
Nrg2	47.6199	3.65605	0.508793	7.18572	6.68529e-13	7.70819e-12
Col22a1	17.3748	3.65198	0.603677	6.04957	1.45231e-09	1.1638e-08
Akr1c18	62.1099	3.64742	0.711063	5.12953	2.90469e-07	1.72195e-06
Gpr176	176.689	3.64178	0.478219	7.61529	2.631e-14	3.48061e-13
Hist1h2ac	40.0864	3.63995	0.437479	8.32028	8.77525e-17	1.49146e-15
Has1	91.3032	3.63991	0.358629	10.1495	3.32966e-24	9.49857e-23
Hist1h2ab	22.5117	3.62717	0.454232	7.98527	1.40218e-15	2.12743e-14
Lum	233.342	3.62481	0.674093	5.37731	7.56071e-08	4.90644e-07
Itgb8	98.9544	3.62126	0.42213	8.57853	9.60968e-18	1.7631e-16
Spsb4	112.371	3.61733	0.509674	7.09735	1.27169e-12	1.42205e-11
Camk4	76.7791	3.60195	0.289246	12.4529	1.34888e-35	7.70567e-34
Iglon5	137.94	3.59275	0.568821	6.31613	2.68188e-10	2.35701e-09
Mybpc1	2.29398	3.59262	1.21656	2.9531	0.00314604	0.00870897
Zfp469	77.6427	3.59111	0.376504	9.53804	1.45564e-21	3.51434e-20
Cspg4	1546.44	3.58887	0.603042	5.95128	2.66058e-09	2.07186e-08
Rgs8	24.6761	3.58836	0.567773	6.32007	2.61448e-10	2.30225e-09
Hhipl1	108.215	3.58383	0.453566	7.90144	2.75691e-15	4.06033e-14
Cnih2	173.595	3.57283	0.463333	7.71116	1.24678e-14	1.71248e-13
Wnt10a	145.598	3.5689	0.600752	5.94072	2.8377e-09	2.20372e-08
Krt5	49.1246	3.5648	0.688497	5.17766	2.24684e-07	1.35469e-06
Zfhx4	24.5757	3.56476	0.590317	6.03872	1.55338e-09	1.24128e-08
Gm4876	24.1806	3.562	0.437381	8.14394	3.82625e-16	6.10419e-15
Pcbp3	321.972	3.55854	0.298724	11.9125	1.01878e-32	5.0211e-31
A830036E02Rik	21.3499	3.55527	0.721495	4.92764	8.32278e-07	4.63853e-06
Foxc2	133.912	3.55043	0.532429	6.66837	2.58653e-11	2.54846e-10
Ankrd34a	35.5671	3.55034	0.660496	5.37526	7.64727e-08	4.95408e-07
Zfp652os	10.4641	3.54093	0.568174	6.23213	4.60122e-10	3.92905e-09
Thbs4	35.7018	3.53971	0.448796	7.88713	3.0922e-15	4.52762e-14
Igf2bp2	936.738	3.53836	0.229026	15.4496	7.59252e-54	1.02237e-51
9330159F19Rik	17.8278	3.53819	0.68379	5.17438	2.28667e-07	1.37724e-06
Igfbp3	22541.7	3.53629	0.237455	14.8925	3.68882e-50	4.19339e-48
Nes	4526.49	3.53438	0.208918	16.9175	3.34155e-64	6.99931e-62
Chl1	389.179	3.53241	0.674219	5.23926	1.61218e-07	9.93753e-07
Gm44210	10.0115	3.52741	0.550402	6.40878	1.46688e-10	1.33697e-09
Cyp26a1	16.0438	3.52657	0.678158	5.20022	1.99052e-07	1.2095e-06
Il1rap	1245.71	3.52559	0.451916	7.80143	6.12079e-15	8.69206e-14
Stmn2	612.879	3.52048	0.422586	8.33081	8.02879e-17	1.37353e-15
Fscn1	5924.15	3.51927	0.301084	11.6887	1.45665e-31	6.63137e-30
Scg3	14.9184	3.51395	0.876256	4.01019	6.06705e-05	0.000245482
Htra3	1698.91	3.51235	0.346481	10.1372	3.77683e-24	1.07606e-22
S100b	173.559	3.512	0.660592	5.31644	1.0582e-07	6.73186e-07
Ihh	37.2787	3.51057	0.703511	4.99007	6.03586e-07	3.43074e-06
Chic1	102.013	3.50945	0.280129	12.528	5.25005e-36	3.07685e-34
Dlgap1	95.571	3.50553	0.393439	8.90999	5.1039e-19	1.03738e-17
Tpsb2	13.1493	3.50312	0.542161	6.46141	1.03733e-10	9.64504e-10
Mcpt8	121.365	-3.50137	0.613484	-5.70736	1.14745e-08	8.24853e-08
Bmp4	2842.06	-3.50229	0.399187	-8.77356	1.73102e-18	3.35554e-17
Igkv5-48	14.4656	-3.50461	0.71991	-4.86811	1.12669e-06	6.15028e-06
Igkv6-15	36.4881	-3.50476	0.520616	-6.73194	1.67418e-11	1.68551e-10
Unc5cl	24.0556	-3.50551	0.580125	-6.04268	1.51576e-09	1.21293e-08
Otop3	26.2004	-3.5075	0.788309	-4.4494	8.61124e-06	4.06943e-05
Cd36	5218.92	-3.51091	0.604573	-5.80725	6.3507e-09	4.71035e-08
Large2	267.809	-3.51237	0.303714	-11.5647	6.21884e-31	2.76934e-29
Dsg2	589.348	-3.51283	0.329432	-10.6633	1.51161e-26	5.03617e-25
Igkv9-120	18.9693	-3.51687	0.721312	-4.87566	1.08447e-06	5.93873e-06
Orm1	232.101	-3.51848	0.547641	-6.42479	1.32055e-10	1.21437e-09
Ern2	15.6372	-3.51882	0.561315	-6.2689	3.63615e-10	3.14318e-09
Lyz1	1540.18	-3.52351	0.55676	-6.32859	2.47412e-10	2.18631e-09
Gm20219	83.1817	-3.5256	0.209996	-16.7889	2.94258e-63	5.83921e-61
Atp6v1c2	551.436	-3.5269	0.281218	-12.5415	4.42532e-36	2.60702e-34
Cxcl15	19562	-3.53017	0.683181	-5.16725	2.37559e-07	1.42586e-06
Gstp3	183.051	-3.53094	0.367564	-9.60632	7.51859e-22	1.86089e-20
AU021092	1893.09	-3.53156	0.452606	-7.80272	6.05888e-15	8.61478e-14
NA	175.299	-3.53565	0.582388	-6.07095	1.27155e-09	1.02622e-08
Rbp4	2441.84	-3.54102	0.389326	-9.09527	9.43475e-20	2.00406e-18
Liph	886.595	-3.55136	0.381893	-9.29936	1.41292e-20	3.19312e-19
Atoh8	911.323	-3.55617	0.341898	-10.4013	2.44629e-25	7.5088e-24
Tstd1	52.1989	-3.55861	0.413977	-8.59614	8.24422e-18	1.52495e-16
Cutal	150.281	-3.5601	0.493153	-7.21906	5.23483e-13	6.1137e-12
Grhl2	438.488	-3.56112	0.22648	-15.7238	1.03924e-55	1.53659e-53
Iglv2	30.2117	-3.5619	0.714197	-4.98727	6.1237e-07	3.47717e-06
Slc39a5	28.5414	-3.56375	0.708145	-5.03251	4.84096e-07	2.79154e-06
Sh2d4a	755.694	-3.56401	0.453519	-7.85857	3.88535e-15	5.64149e-14
Ehf	565.699	-3.56414	0.486483	-7.32635	2.36498e-13	2.85185e-12
Exph5	115.168	-3.56684	0.377878	-9.43915	3.75813e-21	8.80088e-20
Itih1	56.481	-3.56765	0.403998	-8.83086	1.03874e-18	2.05731e-17
Ighv9-3	20.7048	-3.58372	0.722582	-4.9596	7.0638e-07	3.97506e-06
Esrp2	1489.01	-3.59724	0.219537	-16.3856	2.42539e-60	4.15661e-58
Angptl8	46.0689	-3.59806	0.404842	-8.88756	6.24631e-19	1.26164e-17
Gm43085	1697.71	-3.59858	0.689208	-5.22132	1.77649e-07	1.08704e-06
Pcsk6	1927.08	-3.5988	0.164764	-21.8421	9.23216e-106	6.96166e-103
Bhlha15	118.123	-3.60274	0.273637	-13.1661	1.37496e-39	1.01852e-37
Gm15889	29.8209	-3.60599	0.407055	-8.85872	8.09374e-19	1.62032e-17
Crybg2	160.68	-3.61116	0.436504	-8.27291	1.30723e-16	2.19216e-15
Gm45805	9.94701	-3.61243	0.537184	-6.72476	1.75876e-11	1.76673e-10
Smim6	319.393	-3.61867	0.478053	-7.56959	3.74391e-14	4.89282e-13
Wnt7a	559.936	-3.62366	0.428868	-8.44934	2.92942e-17	5.17326e-16
Igsf23	112.109	-3.62946	0.579193	-6.2664	3.69489e-10	3.18908e-09
Igkv10-96	44.1837	-3.63065	0.623992	-5.81842	5.94054e-09	4.42062e-08
Sftpc	256644	-3.63582	0.519383	-7.00025	2.55499e-12	2.76947e-11
Sftpd	22075.5	-3.63926	0.421968	-8.62449	6.43804e-18	1.19968e-16
Cwh43	66.2781	-3.64732	0.341199	-10.6897	1.13716e-26	3.81675e-25
Prmt8	261.105	-3.64739	0.413821	-8.81392	1.20842e-18	2.37093e-17
Gdpd2	171.283	-3.65157	0.298023	-12.2526	1.62597e-34	8.79967e-33
Apom	12.3036	-3.65619	0.429326	-8.51611	1.65e-17	2.98134e-16
Maob	789.552	-3.65964	0.376045	-9.73192	2.20391e-22	5.62719e-21
Slc44a4	588.421	-3.66732	0.23847	-15.3785	2.2807e-53	2.89854e-51
Gm33248	41.2997	-3.66906	0.650019	-5.64454	1.65626e-08	1.16613e-07
Sec14l4	779.066	-3.67044	0.433843	-8.4603	2.66691e-17	4.72441e-16
C4bp	22.2347	-3.67063	0.466457	-7.86919	3.56958e-15	5.19299e-14
Rorc	248.868	-3.67215	0.258112	-14.227	6.23225e-46	5.92378e-44
Dmbt1	843.575	-3.67684	0.621822	-5.91302	3.35893e-09	2.57929e-08
Cgn	1298.57	-3.67955	0.305307	-12.052	1.89374e-33	9.69235e-32
Ly6g6c	162.866	-3.68573	0.621172	-5.93352	2.96508e-09	2.29689e-08
Epha1	464.312	-3.68738	0.142345	-25.9044	5.93697e-148	1.34306e-144
Gja3	106.784	-3.68784	0.379651	-9.71376	2.63443e-22	6.69619e-21
Gm26546	15.856	-3.68849	0.420977	-8.76175	1.92246e-18	3.7139e-17
Nkx2-1	4544.23	-3.68859	0.431941	-8.53956	1.34728e-17	2.45594e-16
Ighv1-19	9.24074	-3.69308	0.718847	-5.1375	2.78417e-07	1.65398e-06
Kctd14	256.065	-3.69317	0.233371	-15.8253	2.08204e-56	3.13999e-54
Crb3	1283.97	-3.6938	0.39844	-9.27064	1.85038e-20	4.14858e-19
Tox3	113.03	-3.6971	0.29102	-12.7039	5.62334e-37	3.47571e-35
Atp1b1	8500.19	-3.69943	0.276095	-13.3991	6.11603e-41	4.80406e-39
C230014O12Rik	69.1943	-3.70201	0.61047	-6.0642	1.32612e-09	1.06646e-08
Rasgef1a	373.003	-3.70406	0.340041	-10.893	1.24512e-27	4.43519e-26
Slc15a2	608.217	-3.70774	0.582953	-6.36027	2.01404e-10	1.80442e-09
Spag11b	22.2323	-3.71139	0.824233	-4.50284	6.70517e-06	3.22562e-05
Ly6k	72.4893	-3.71177	0.567192	-6.54411	5.98503e-11	5.70077e-10
Igkv6-17	28.6033	-3.71209	0.626375	-5.92631	3.09819e-09	2.39206e-08
Macc1	233.758	-3.71444	0.599167	-6.19935	5.66963e-10	4.78755e-09
Ighv8-8	11.1786	-3.71708	0.697159	-5.33175	9.72712e-08	6.21426e-07
Igkv3-4	55.6474	-3.71752	0.655631	-5.67014	1.42678e-08	1.01308e-07
Rpgrip1	64.3744	-3.72297	0.258174	-14.4204	3.85123e-47	3.838e-45
B3gnt6	12.2431	-3.72441	0.660666	-5.63736	1.72679e-08	1.21353e-07
Tmem266	15.2249	-3.72568	0.48787	-7.63663	2.22984e-14	2.97075e-13
1810064F22Rik	18.7216	-3.73783	0.488569	-7.65056	2.00101e-14	2.6801e-13
Tmc4	2534.01	-3.74367	0.287783	-13.0087	1.09208e-38	7.53205e-37
Atp2a3	2904.29	-3.74441	0.295266	-12.6815	7.48869e-37	4.57863e-35
Gm15347	17.9738	-3.74524	0.494556	-7.57293	3.64897e-14	4.77703e-13
1810010D01Rik	30.0884	-3.74855	0.48715	-7.69485	1.41655e-14	1.92928e-13
Slc44a3	797.688	-3.75744	0.39382	-9.54101	1.41449e-21	3.42964e-20
Slc34a2	20777	-3.76518	0.455146	-8.27247	1.31213e-16	2.19875e-15
Ano9	54.6105	-3.77551	0.33882	-11.1431	7.7352e-29	3.02743e-27
Rnf186	483.079	-3.78097	0.347524	-10.8797	1.4396e-27	5.10447e-26
Nr1i2	27.1354	-3.78553	0.665653	-5.68695	1.29329e-08	9.23217e-08
Tspan1	2255.75	-3.78651	0.443452	-8.53871	1.35731e-17	2.47223e-16
Fam13a	329.088	-3.79067	0.362692	-10.4515	1.44229e-25	4.5316e-24
Gm13655	18.5761	-3.79188	0.412593	-9.19036	3.91518e-20	8.55741e-19
Nckap5	381.037	-3.79194	0.459431	-8.25354	1.53769e-16	2.56153e-15
Marveld3	618.777	-3.79299	0.304463	-12.458	1.26542e-35	7.26555e-34
Gm15222	29.3152	-3.79658	0.47007	-8.07663	6.65823e-16	1.03735e-14
Ces1e	41.295	-3.79982	0.363911	-10.4416	1.60014e-25	4.99289e-24
Fgfr2	2666.97	-3.80306	0.307989	-12.348	4.99221e-35	2.76798e-33
Atp6v1g3	41.5621	-3.80799	0.521095	-7.30766	2.71836e-13	3.25368e-12
Fam19a4	67.2979	-3.80924	0.774187	-4.92031	8.64092e-07	4.80873e-06
F2	28.5299	-3.80966	0.627646	-6.06975	1.28107e-09	1.03317e-08
Capn8	11.4472	-3.81304	0.535142	-7.12528	1.03868e-12	1.17485e-11
Zfp612	67.7725	-3.81305	0.228366	-16.6971	1.37572e-62	2.59347e-60
S100g	645.868	-3.81593	0.652539	-5.84782	4.98061e-09	3.74822e-08
Nlrc4	125.085	-3.8194	0.385876	-9.89801	4.24651e-23	1.1491e-21
P2rx2	124.676	-3.81953	0.372362	-10.2576	1.09419e-24	3.2399e-23
Pkhd1	163.576	-3.82678	0.541698	-7.06442	1.61284e-12	1.78065e-11
Rab27a	2255.55	-3.83561	0.286923	-13.3681	9.29216e-41	7.2736e-39
Mal	2602.59	-3.84049	0.310184	-12.3813	3.29836e-35	1.83782e-33
Dennd2d	520.699	-3.84119	0.275491	-13.9431	3.46697e-44	3.13719e-42
Epcam	4211.74	-3.84337	0.194581	-19.7521	7.70086e-87	2.95269e-84
Bcl2l14	257.717	-3.84398	0.340719	-11.2819	1.61153e-29	6.65256e-28
Gm32200	24.1803	-3.84586	0.496382	-7.74779	9.35023e-15	1.30488e-13
Ace2	285.821	-3.84927	0.564866	-6.81449	9.46e-12	9.75851e-11
Igkv3-7	17.6268	-3.85694	0.699554	-5.51343	3.51909e-08	2.39209e-07
Rab3c	43.4805	-3.85902	0.423573	-9.11065	8.18922e-20	1.74606e-18
Orm3	14.2857	-3.86671	0.676182	-5.71845	1.07503e-08	7.74745e-08
Cpm	1651.17	-3.86761	0.347196	-11.1396	8.0503e-29	3.14532e-27
Kcnk1	1220.69	-3.88193	0.257978	-15.0475	3.58519e-51	4.22417e-49
Ppp1r9a	666.666	-3.90469	0.29975	-13.0265	8.64674e-39	6.01866e-37
Lypd6b	165.244	-3.90763	0.291527	-13.404	5.72928e-41	4.51595e-39
Tmprss2	1388.06	-3.9081	0.321859	-12.1423	6.30428e-34	3.33214e-32
Srms	39.8467	-3.90898	0.314215	-12.4404	1.57625e-35	8.93682e-34
Gsta4	2682.73	-3.91149	0.347473	-11.257	2.14019e-29	8.75505e-28
Prss16	34.08	-3.91927	0.40079	-9.77887	1.38749e-22	3.60779e-21
Slc17a2	14.6751	-3.93055	0.458464	-8.57331	1.00553e-17	1.84187e-16
Gm12576	23.144	-3.93275	0.319346	-12.315	7.51859e-35	4.12829e-33
Esrp1	892.556	-3.93729	0.227774	-17.2859	6.00526e-67	1.40053e-64
Rab25	1048.1	-3.94014	0.20318	-19.3924	8.94879e-84	3.11445e-81
Tc2n	929.634	-3.94203	0.366423	-10.7581	5.42592e-27	1.85978e-25
Sprr2a3	225.991	-3.94485	0.355871	-11.085	1.48273e-28	5.66592e-27
Stx19	120.62	-3.94786	0.623051	-6.33633	2.35296e-10	2.08249e-09
Ighv2-2	20.5942	-3.95117	0.826121	-4.78279	1.72878e-06	9.16964e-06
Gnmt	72.3465	-3.95587	0.231579	-17.0821	2.01575e-65	4.42722e-63
Cideb	91.738	-3.95668	0.34777	-11.3773	5.42589e-30	2.32031e-28
Ighv1-9	14.4474	-3.96009	0.773625	-5.11888	3.07363e-07	1.81735e-06
Sidt1	99.7617	-3.97337	0.273429	-14.5316	7.64004e-48	7.78527e-46
Ly6d	1267.31	-3.97741	0.43318	-9.1819	4.23566e-20	9.22855e-19
Igkv4-74	15.8463	-3.98073	1.07495	-3.70319	0.000212909	0.00077211
Slc16a12	477.028	-3.98913	0.327975	-12.1629	4.89732e-34	2.61291e-32
Ccdc141	547.055	-3.99042	0.458355	-8.70595	3.14929e-18	5.99186e-17
Scgb1c1	43.1686	-3.99139	0.418923	-9.52775	1.60722e-21	3.86794e-20
Ell3	26.4476	-4.00583	0.437486	-9.15649	5.36142e-20	1.15731e-18
Jakmip1	44.3996	-4.00624	0.577763	-6.93406	4.08931e-12	4.35949e-11
1810019D21Rik	187.59	-4.01833	0.179598	-22.3741	7.04041e-111	6.37073e-108
Kcnc3	1473.58	-4.01933	0.362042	-11.1018	1.2293e-28	4.74558e-27
Ccl20	19.384	-4.02314	0.576393	-6.97985	2.95487e-12	3.18462e-11
Cblc	720.982	-4.02951	0.252514	-15.9576	2.52437e-57	3.93837e-55
Ovol1	106.683	-4.03275	0.350216	-11.515	1.10823e-30	4.91576e-29
Selenbp1	9878.99	-4.03696	0.338892	-11.9122	1.02206e-32	5.02633e-31
Gm15217	22.8787	-4.04501	0.556365	-7.27043	3.58342e-13	4.24642e-12
Cbln3	16.2292	-4.05009	0.56304	-7.19325	6.32651e-13	7.31315e-12
Snhg11	82.5709	-4.05295	0.477828	-8.48202	2.21326e-17	3.95173e-16
Il17re	649.707	-4.0595	0.318377	-12.7506	3.0928e-37	1.97086e-35
Map3k21	84.8725	-4.06048	0.302069	-13.4422	3.41921e-41	2.75265e-39
Atp13a4	310.387	-4.06685	0.500543	-8.12488	4.47791e-16	7.08387e-15
9030622O22Rik	34.4739	-4.07102	0.258781	-15.7316	9.19188e-56	1.36802e-53
Gm26894	70.8068	-4.07257	0.336708	-12.0953	1.11889e-33	5.84563e-32
Gm830	12.2899	-4.07437	0.704021	-5.78728	7.15344e-09	5.27118e-08
Ggt6	101.111	-4.07512	0.390123	-10.4457	1.53277e-25	4.80253e-24
Ttc36	144.671	-4.08221	0.335014	-12.1852	3.72758e-34	1.99823e-32
Awat1	30.4591	-4.08237	0.564556	-7.23113	4.79006e-13	5.62621e-12
5330417C22Rik	1158.62	-4.09049	0.304609	-13.4287	4.1081e-41	3.28387e-39
Grb7	1157	-4.10229	0.245509	-16.7093	1.12102e-62	2.14913e-60
Bnipl	349.433	-4.10751	0.239876	-17.1235	9.91388e-66	2.24272e-63
Krt79	283.11	-4.10983	0.31828	-12.9126	3.82035e-38	2.55692e-36
Ugt8a	38.4948	-4.11516	0.658072	-6.25336	4.0171e-10	3.45269e-09
Igsf9	501.897	-4.12717	0.348723	-11.8351	2.57047e-32	1.22419e-30
Prss8	1866.8	-4.12798	0.309974	-13.3172	1.83924e-40	1.41042e-38
Sprr2a2	35.8288	-4.13277	0.546544	-7.56164	3.98027e-14	5.18973e-13
Kcnh7	29.0495	-4.13337	0.583962	-7.07814	1.46098e-12	1.6225e-11
Myo1a	27.8641	-4.13564	0.324496	-12.7448	3.33201e-37	2.10549e-35
9530036O11Rik	45.7988	-4.14671	0.377409	-10.9873	4.39805e-28	1.61777e-26
Tppp	223.791	-4.15611	0.410591	-10.1223	4.40071e-24	1.24753e-22
Npy2r	34.7469	-4.16241	0.901596	-4.61672	3.8986e-06	1.94047e-05
Dpp4	1395.34	-4.16572	0.511097	-8.15055	3.62259e-16	5.79974e-15
Palm3	184.174	-4.17573	0.408408	-10.2244	1.54171e-24	4.5177e-23
Pzp	15.8249	-4.17659	0.490514	-8.51473	1.66977e-17	3.01465e-16
Aass	157.111	-4.18276	0.420727	-9.94176	2.73956e-23	7.51204e-22
Fgl1	176.637	-4.18545	0.557699	-7.50487	6.14902e-14	7.85449e-13
Sectm1b	118.704	-4.19181	0.423335	-9.90186	4.08611e-23	1.10702e-21
Plekhd1	386.173	-4.19261	0.304145	-13.7849	3.1426e-43	2.7555e-41
Sftpa1	52595	-4.19797	0.4401	-9.53868	1.44657e-21	3.49618e-20
Zan	31.553	-4.20148	0.334599	-12.5567	3.65085e-36	2.17341e-34
Trpv6	250.21	-4.20314	0.388894	-10.8079	3.15713e-27	1.09709e-25
Fmo1	493.903	-4.20713	0.429946	-9.78526	1.30254e-22	3.3947e-21
Sfta2	869.141	-4.21278	0.493449	-8.5374	1.37274e-17	2.49831e-16
Pde4c	38.5341	-4.25063	0.35163	-12.0884	1.21704e-33	6.34135e-32
Gsta3	511.791	-4.25412	0.547418	-7.77124	7.77201e-15	1.09068e-13
Sgpp2	1279.7	-4.25729	0.327252	-13.0092	1.08456e-38	7.50303e-37
Chst4	61.8198	-4.26271	0.398019	-10.7098	9.15467e-27	3.091e-25
Dqx1	47.5272	-4.26787	0.276404	-15.4407	8.71797e-54	1.14662e-51
Lrcol1	31.8779	-4.27112	0.439477	-9.71864	2.51107e-22	6.38982e-21
Atp6v0a4	504.691	-4.27529	0.354431	-12.0624	1.66864e-33	8.59861e-32
Paqr5	134.764	-4.27735	0.2457	-17.4089	7.06861e-68	1.70113e-65
Igkv16-104	11.0517	-4.28634	0.833029	-5.14549	2.66823e-07	1.58886e-06
Galnt5	46.2611	-4.28907	0.478924	-8.95564	3.3778e-19	6.93399e-18
9530034E10Rik	17.8962	-4.2906	0.98024	-4.37709	1.20274e-05	5.55728e-05
Ighv1-52	13.1636	-4.29871	0.956931	-4.49218	7.04976e-06	3.37666e-05
Gm16206	9.82117	-4.30285	0.603083	-7.13476	9.69577e-13	1.10054e-11
Cyp21a1	291.796	-4.30797	0.388354	-11.0929	1.35851e-28	5.21768e-27
Elf5	487.195	-4.30923	0.532989	-8.08502	6.21518e-16	9.73683e-15
Gstm1	5083.32	-4.31016	0.314316	-13.7128	8.50703e-43	7.37341e-41
Kcnip2	29.5778	-4.3146	0.33885	-12.7331	3.87222e-37	2.42652e-35
Tcerg1l	23.1265	-4.32148	0.60368	-7.15855	8.15327e-13	9.31853e-12
Slc26a9	1329.31	-4.33787	0.429786	-10.0931	5.92673e-24	1.67175e-22
Bspry	1365.76	-4.33813	0.213185	-20.3492	4.7223e-92	2.22558e-89
Ctse	2031.54	-4.34758	0.545372	-7.97177	1.5642e-15	2.36217e-14
Tmem213	380.001	-4.3524	0.324408	-13.4164	4.84526e-41	3.84594e-39
Hpn	1872.58	-4.35782	0.333076	-13.0836	4.08796e-39	2.90811e-37
C2cd4b	79.761	-4.35782	0.53288	-8.17787	2.88916e-16	4.67514e-15
Camsap3	838.177	-4.36882	0.316364	-13.8095	2.23497e-43	1.97498e-41
Fam83e	450.787	-4.37324	0.344257	-12.7034	5.65929e-37	3.48841e-35
Meg3	1426.55	-4.37658	0.386854	-11.3133	1.12807e-29	4.7258e-28
Gm26973	80.637	-4.3791	0.213822	-20.4801	3.23786e-93	1.59232e-90
Cst8	12.3761	-4.3911	0.593516	-7.39845	1.37784e-13	1.70885e-12
Bco1	15.2323	-4.39765	0.52621	-8.35722	6.42158e-17	1.10471e-15
Tmem139	159.53	-4.40632	0.502281	-8.77262	1.74552e-18	3.38074e-17
Gcgr	19.7808	-4.40724	0.603819	-7.29894	2.90033e-13	3.46417e-12
Pla2g4c	53.5211	-4.43804	0.475342	-9.33651	9.95608e-21	2.27272e-19
Ckmt1	1911.69	-4.46989	0.27812	-16.0718	4.02255e-58	6.49987e-56
Pllp	500.041	-4.47185	0.348669	-12.8255	1.18021e-37	7.69415e-36
Bex4	283.136	-4.47757	0.453131	-9.88139	5.01333e-23	1.35198e-21
Chia1	563.775	-4.51535	0.601831	-7.50269	6.25192e-14	7.97693e-13
Mia	100.91	-4.51868	0.463262	-9.75406	1.77233e-22	4.56648e-21
Igkv2-109	15.1765	-4.54881	0.689068	-6.6014	4.07301e-11	3.94602e-10
Gm17182	16.4086	-4.55377	0.455477	-9.9978	1.55815e-23	4.33562e-22
Mettl7b	83.6338	-4.55679	0.431195	-10.5678	4.20154e-26	1.36171e-24
Reg4	9.51377	-4.57454	0.985384	-4.64239	3.44398e-06	1.73171e-05
Tdo2	42.9706	-4.57829	0.488345	-9.37511	6.91068e-21	1.59037e-19
Igfals	156.056	-4.59628	0.430549	-10.6754	1.32676e-26	4.43995e-25
Tmem54	1050.08	-4.60242	0.310493	-14.823	1.04084e-49	1.14858e-47
Igkv13-84	15.5837	-4.61843	0.859529	-5.3732	7.73494e-08	5.00692e-07
Cldn2	852.931	-4.62147	0.479692	-9.63425	5.73096e-22	1.42625e-20
Selenbp2	98.2132	-4.62182	0.283279	-16.3154	7.66547e-60	1.28451e-57
Serpinb5	183.862	-4.63829	0.616361	-7.52528	5.2607e-14	6.77719e-13
Phf24	132.186	-4.69058	0.316457	-14.8222	1.05348e-49	1.15689e-47
Sftpb	223248	-4.69198	0.400902	-11.7035	1.22235e-31	5.60891e-30
Ighv1-80	14.8902	-4.70234	0.731186	-6.43111	1.26676e-10	1.1668e-09
Ighv6-3	12.702	-4.70727	0.756137	-6.22542	4.80279e-10	4.09004e-09
Arhgap40	69.0419	-4.71101	0.398293	-11.828	2.79764e-32	1.32958e-30
Arg2	614.168	-4.71407	0.457554	-10.3028	6.84735e-25	2.05712e-23
Apoc1	1405.7	-4.72724	0.386916	-12.2178	2.49869e-34	1.34264e-32
Tfcp2l1	668.016	-4.73886	0.43056	-11.0063	3.56454e-28	1.32192e-26
Ighv14-2	34.0897	-4.74765	0.744684	-6.37539	1.82493e-10	1.64477e-09
Tmem150b	153.838	-4.75295	0.338887	-14.0252	1.0938e-44	1.00178e-42
Acnat1	18.5007	-4.75469	0.434316	-10.9475	6.82872e-28	2.48359e-26
Cdhr5	25.6258	-4.75927	0.675131	-7.0494	1.79697e-12	1.97431e-11
Onecut3	15.4246	-4.75983	0.672672	-7.07601	1.48368e-12	1.64609e-11
Atp7b	1100.18	-4.76209	0.283781	-16.7809	3.36705e-63	6.62343e-61
Oit1	234.161	-4.7621	0.515414	-9.23937	2.47945e-20	5.49902e-19
Pbld2	323.148	-4.76796	0.392439	-12.1495	5.76858e-34	3.06331e-32
Abcc8	58.0456	-4.77282	0.664698	-7.18043	6.94934e-13	7.99227e-12
BC016579	20.0333	-4.78107	0.422554	-11.3147	1.11008e-29	4.65902e-28
Bex2	253.726	-4.78398	0.372619	-12.8388	9.93965e-38	6.49869e-36
Foxa3	157.565	-4.78574	0.454309	-10.5341	6.01567e-26	1.93031e-24
Chdh	494.832	-4.79103	0.368821	-12.9901	1.39185e-38	9.51248e-37
Cdhr2	115.366	-4.79902	0.31024	-15.4687	5.64106e-54	7.68748e-52
Fermt1	575.694	-4.80634	0.312492	-15.3807	2.20623e-53	2.81974e-51
Adtrp	43.0213	-4.81821	0.421284	-11.437	2.733e-30	1.19125e-28
Cyp2c23	15.971	-4.828	0.593272	-8.13793	4.02106e-16	6.3926e-15
Fam83a	413.361	-4.83821	0.308537	-15.6811	2.0357e-55	2.93232e-53
Pgc	53.3311	-4.84075	0.514811	-9.40297	5.30449e-21	1.22949e-19
Pla2g1b	385.944	-4.87312	0.284816	-17.1097	1.25657e-65	2.78687e-63
2010016I18Rik	23.8877	-4.89064	0.376241	-12.9987	1.24488e-38	8.53385e-37
St8sia6	1447.77	-4.89367	0.299852	-16.3203	7.07771e-60	1.19487e-57
A530020G20Rik	76.1751	-4.89505	0.253756	-19.2904	6.46437e-83	2.21571e-80
Slc23a3	177.819	-4.89547	0.213586	-22.9204	2.90935e-116	3.29077e-113
Myo15b	72.6566	-4.91925	0.433422	-11.3498	7.43335e-30	3.13726e-28
Gm14198	14.61	-4.91938	0.472814	-10.4045	2.36556e-25	7.27088e-24
Ppp1r14d	104.097	-4.92911	0.452685	-10.8886	1.30627e-27	4.63899e-26
Cyp2d26	12.231	-4.93371	0.677741	-7.27963	3.34743e-13	3.97718e-12
Mpig6b	21.3758	-4.93524	0.392703	-12.5674	3.19189e-36	1.9052e-34
Myh7b	158.261	-4.94785	0.617852	-8.00815	1.1645e-15	1.78357e-14
Gm28438	20.2768	-4.98718	0.564188	-8.83956	9.60983e-19	1.90864e-17
Igkv10-94	13.9954	-5.00734	0.852623	-5.87287	4.28317e-09	3.24711e-08
S100a14	3684.57	-5.01372	0.458449	-10.9363	7.73159e-28	2.7851e-26
Pla2g12b	11.7332	-5.02688	0.691345	-7.27116	3.56426e-13	4.22642e-12
Igkv19-93	18.8209	-5.03769	0.642051	-7.84625	4.28671e-15	6.20434e-14
Upk3a	5.82097	-5.05528	1.08957	-4.63971	3.48897e-06	1.75122e-05
Gm3336	26.744	-5.05588	0.374352	-13.5057	1.44713e-41	1.17759e-39
5033403H07Rik	11.8794	-5.06421	0.677663	-7.47305	7.83569e-14	9.91936e-13
Hsd17b14	75.1471	-5.07031	0.397683	-12.7496	3.1324e-37	1.99048e-35
Thpo	35.8643	-5.07705	0.360745	-14.0738	5.50357e-45	5.10253e-43
Tldc2	39.1114	-5.08884	0.505563	-10.0657	7.83243e-24	2.19833e-22
Fut1	39.711	-5.09148	0.367437	-13.8567	1.15829e-43	1.0398e-41
Rgs11	127.818	-5.09579	0.385682	-13.2124	7.43994e-40	5.57305e-38
Gm15396	28.003	-5.09892	0.593754	-8.5876	8.8807e-18	1.63732e-16
Adam7	10.7002	-5.10696	0.682274	-7.4852	7.14388e-14	9.07914e-13
Hnf1a	92.779	-5.11212	0.449944	-11.3617	6.48843e-30	2.75905e-28
Slc15a1	73.6287	-5.11828	0.350477	-14.6038	2.65782e-48	2.78358e-46
Hpx	112.039	-5.13248	0.30543	-16.8041	2.27752e-63	4.60018e-61
Pklr	72.7508	-5.14643	0.458057	-11.2353	2.73448e-29	1.11058e-27
Lgals4	266.797	-5.15497	0.312659	-16.4875	4.51108e-61	8.09918e-59
Gm5485	10.3976	-5.16708	0.655615	-7.88128	3.24055e-15	4.73258e-14
Slc22a1	49.9063	-5.1723	0.530608	-9.74788	1.88353e-22	4.84195e-21
Ghrl	36.1718	-5.17584	0.479331	-10.798	3.51628e-27	1.21629e-25
Plekhd1os	10.2022	-5.18112	0.603252	-8.58865	8.79951e-18	1.62367e-16
Dnajc22	214.792	-5.18592	0.221789	-23.3822	6.48257e-121	8.14715e-118
Fut2	605.95	-5.18709	0.25675	-20.2029	9.23193e-91	4.095e-88
Aox3	1625.41	-5.19339	0.418276	-12.4162	2.13513e-35	1.20152e-33
Ighg2c	1028.06	-5.19579	0.535398	-9.70453	2.88413e-22	7.29806e-21
Sptssb	263.504	-5.21101	0.442435	-11.778	5.0669e-32	2.38302e-30
Vsig2	1288.06	-5.21814	0.347649	-15.0098	6.33582e-51	7.3127e-49
Mbl1	10.2934	-5.22146	0.687153	-7.59869	2.99137e-14	3.94352e-13
Mkrn2os	81.4954	-5.23078	0.327225	-15.9853	1.61852e-57	2.54265e-55
Pnliprp1	28.0906	-5.23079	0.536052	-9.75799	1.70501e-22	4.39804e-21
Vsig1	163.558	-5.24156	0.526366	-9.95801	2.32663e-23	6.41084e-22
Gm30648	10.2155	-5.25125	0.959244	-5.47436	4.39101e-08	2.94496e-07
Gm13648	16.6321	-5.25372	0.529123	-9.9291	3.11037e-23	8.47745e-22
Rasd2	406.88	-5.26299	0.249651	-21.0814	1.1779e-98	6.83243e-96
Igkv6-13	9.21014	-5.28183	1.01013	-5.22889	1.70534e-07	1.04718e-06
Cdh16	873.352	-5.33267	0.317866	-16.7765	3.628e-63	7.07523e-61
Ddc	243.966	-5.34793	0.315837	-16.9326	2.5886e-64	5.52446e-62
Myh13	59.5044	-5.36791	0.341772	-15.7061	1.37322e-55	2.00374e-53
Kremen2	72.3694	-5.37533	0.472332	-11.3804	5.23565e-30	2.2432e-28
Igkv12-46	24.1206	-5.38063	0.796893	-6.75201	1.45811e-11	1.47718e-10
Ankrd22	133.656	-5.39307	0.50708	-10.6355	2.03627e-26	6.71493e-25
Fmo4	103.391	-5.40079	0.493349	-10.9472	6.85236e-28	2.48819e-26
Spaca4	12.2637	-5.41406	0.713879	-7.584	3.35058e-14	4.40424e-13
Pla2g10	20.271	-5.4211	0.761256	-7.12126	1.06945e-12	1.20604e-11
Ces1c	41.8433	-5.42151	0.716752	-7.56399	3.90895e-14	5.09967e-13
Tmed6	78.1141	-5.4272	0.472201	-11.4934	1.42378e-30	6.26627e-29
Hif3a	121.385	-5.43865	0.349506	-15.561	1.34088e-54	1.88405e-52
2810459M11Rik	189.84	-5.44554	0.378148	-14.4006	5.13301e-47	5.0707e-45
Clstn3	344.591	-5.49308	0.281298	-19.5276	6.39572e-85	2.29657e-82
Gstm3	28.3369	-5.49957	0.495521	-11.0986	1.27474e-28	4.91265e-27
Ccdc83	31.5347	-5.51196	0.594009	-9.27925	1.70668e-20	3.84593e-19
Gzme	553.807	-5.52748	0.499823	-11.0589	1.98583e-28	7.48725e-27
Ptprh	13.1867	-5.54739	1.04694	-5.29868	1.1664e-07	7.37251e-07
Itih2	528.285	-5.54766	0.38875	-14.2705	3.3423e-46	3.21743e-44
Adora1	546.794	-5.57353	0.274845	-20.2788	1.97945e-91	9.1386e-89
Cyp2c65	21.4734	-5.58091	0.681081	-8.1942	2.52275e-16	4.10868e-15
Cnga1	11.6215	-5.5887	0.655486	-8.52603	1.51458e-17	2.74762e-16
Gm37549	19.6109	-5.61349	0.506115	-11.0913	1.38209e-28	5.29928e-27
Fbp2	425.876	-5.62877	0.310524	-18.1267	1.96311e-73	5.35054e-71
D930020B18Rik	16.2256	-5.65106	0.54854	-10.302	6.90133e-25	2.07058e-23
Syt8	277.139	-5.65436	0.272251	-20.7689	8.26779e-96	4.45319e-93
Gcnt3	203.786	-5.73647	0.515773	-11.1221	9.79644e-29	3.80129e-27
Akr1c19	592.686	-5.79741	0.515083	-11.2553	2.18108e-29	8.90619e-28
Themis3	16.0033	-5.84256	0.654337	-8.92897	4.29987e-19	8.75532e-18
1700049E15Rik	24.6141	-5.85176	0.60151	-9.72845	2.28046e-22	5.80953e-21
Gm15401	10.188	-5.86851	0.639883	-9.17122	4.67698e-20	1.01538e-18
Hnf4a	1269.99	-5.90373	0.439991	-13.4179	4.75301e-41	3.78601e-39
Igkv4-63	23.0566	-5.92256	0.970898	-6.10009	1.06012e-09	8.61731e-09
Gm933	124.303	-5.93208	0.400265	-14.8204	1.08143e-49	1.17616e-47
Gm13398	72.1524	-5.93253	0.458002	-12.9531	2.25777e-38	1.52463e-36
Ugt2b34	75.4185	-5.94088	0.712277	-8.34068	7.38628e-17	1.26585e-15
Gkn3	79.5714	-5.95087	0.52821	-11.2661	1.92946e-29	7.93606e-28
Ifi27l2b	116.42	-5.96415	0.29695	-20.0847	1.00461e-89	4.20857e-87
Ambp	17.3695	-5.96724	0.627364	-9.5116	1.87752e-21	4.48029e-20
Slc5a5	457.99	-5.97376	0.353545	-16.8967	4.75426e-64	9.77734e-62
Pipox	142.352	-5.97753	0.490855	-12.1778	4.08242e-34	2.18327e-32
Lrrc31	15.2923	-6.01164	0.986299	-6.09515	1.09337e-09	8.87168e-09
Phgr1	286.631	-6.03588	0.361263	-16.7077	1.15175e-62	2.18949e-60
Anks4b	64.4523	-6.03949	0.653801	-9.2375	2.52313e-20	5.59043e-19
Fer1l4	134.105	-6.06115	0.352785	-17.1809	3.69403e-66	8.44105e-64
Slc10a5	67.9188	-6.06408	0.464529	-13.0543	6.00787e-39	4.22081e-37
Guca2a	98.571	-6.07704	0.302119	-20.1147	5.48206e-90	2.33991e-87
Hsd17b13	10.0864	-6.10702	0.978683	-6.24003	4.3748e-10	3.74862e-09
Aadac	60.6373	-6.11245	0.730191	-8.37103	5.71186e-17	9.85611e-16
Alpi	16.8609	-6.11647	0.851432	-7.18375	6.78258e-13	7.8124e-12
Vil1	499.248	-6.11936	0.195286	-31.3353	1.54237e-215	1.16305e-211
Cfi	1267.12	-6.14449	0.414562	-14.8217	1.06123e-49	1.15976e-47
Ros1	684.023	-6.3097	0.496982	-12.696	6.21975e-37	3.82346e-35
Gc	213.83	-6.36119	0.476175	-13.359	1.05033e-40	8.19332e-39
Kng2	1055.66	-6.36955	0.437255	-14.5671	4.54459e-48	4.67308e-46
BC025446	55.8517	-6.40656	0.480637	-13.3293	1.56336e-40	1.20294e-38
Cyp2c40	29.0347	-6.52745	0.72287	-9.0299	1.71833e-19	3.58268e-18
Cyp4f40	43.8278	-6.61803	0.503592	-13.1416	1.90058e-39	1.38693e-37
Adgrg7	27.6426	-6.69674	0.917072	-7.3023	2.82892e-13	3.38244e-12
Gm16867	47.7488	-6.75465	0.548681	-12.3107	7.93376e-35	4.3457e-33
Cyp4f14	26.5356	-6.78788	0.683053	-9.93757	2.85724e-23	7.82525e-22
Dpcr1	441.189	-6.81745	0.557535	-12.2278	2.20749e-34	1.189e-32
Myh7	3688.62	-6.88749	0.299322	-23.0103	3.67792e-117	4.37905e-114
Gm12729	17.6766	-6.91748	0.876692	-7.89043	3.01152e-15	4.4152e-14
Gpa33	893.687	-7.01712	0.278899	-25.16	1.09738e-139	2.25681e-136
Lman1l	152.007	-7.09789	0.521207	-13.6182	3.12234e-42	2.62578e-40
Marcksl1-ps4	61.4721	-7.13779	0.450986	-15.8271	2.02474e-56	3.07407e-54
Apob	323.906	-7.14155	0.619077	-11.5358	8.70657e-31	3.86955e-29
Apoa1	238.265	-7.28011	0.43674	-16.6692	2.1954e-62	4.10448e-60
Tff1	1545.07	-7.29928	0.617999	-11.8111	3.41855e-32	1.61787e-30
Tmem27	120.069	-7.38346	0.561593	-13.1474	1.76237e-39	1.29443e-37
Bpifb2	56.1868	-7.48796	0.872156	-8.58557	9.03863e-18	1.6639e-16
Tm4sf20	32.7856	-7.57306	0.685935	-11.0405	2.43674e-28	9.09638e-27
Pdx1	34.3705	-7.63722	1.00207	-7.62141	2.50914e-14	3.32719e-13
Eps8l3	57.6928	-7.70783	0.607283	-12.6923	6.52159e-37	3.99814e-35
Habp2	268.203	-7.73384	0.322617	-23.9722	5.42619e-127	9.4424e-124
Cyp2c68	191.544	-7.73476	0.696312	-11.1082	1.14477e-28	4.43441e-27
Alb	916.766	-7.73752	0.473142	-16.3535	4.1076e-60	6.98663e-58
Slc7a9	25.1411	-7.9154	0.664262	-11.9161	9.75914e-33	4.82033e-31
Otc	30.882	-7.97021	0.747161	-10.6673	1.44722e-26	4.8359e-25
Gkn2	4702.94	-8.38999	0.416098	-20.1635	2.04991e-90	8.91792e-88

## Sheet: LUAD vs LUSC Bulk-RNA seq DEG
Differentially expressed genes LUAD vs LUSC (TCGA)
Symbol	baseMean	log2FoldChange	lfcSE	stat	pvalue	padj
CLCA4	605.644	9.29612	0.384595	24.1712	4.47065e-129	1.48142e-125
SPRR2E	1653.52	8.73775	0.480814	18.1728	8.46944e-74	3.11832e-71
SERPINB13	3361.37	8.71738	0.435003	20.0398	2.47613e-89	1.75823e-86
SPRR2B	76.2826	8.65828	0.504212	17.1719	4.30915e-66	1.1273e-63
KRT14	35778.6	8.64106	0.392216	22.0314	1.44202e-107	2.86702e-104
SPRR2A	6389.86	8.44609	0.431213	19.5868	2.00426e-85	1.17202e-82
SPRR2G	155.041	8.36301	0.445536	18.7707	1.31155e-78	6.20865e-76
CLCA2	9695.62	8.29339	0.291861	28.4156	1.2993e-177	1.29163e-173
CALML3	13157.5	8.04343	0.396704	20.2756	2.11008e-91	1.61356e-88
DSG3	10650.5	8.04068	0.380701	21.1207	5.12771e-99	7.28208e-96
KRT5	149793	7.90358	0.316899	24.9404	2.71438e-137	1.34918e-133
KRT13	28742	7.82061	0.384612	20.3338	6.46597e-92	5.95652e-89
TMPRSS11D	1204.79	7.6772	0.37804	20.3079	1.09512e-91	9.07219e-89
KRT31	196.345	7.51906	0.406729	18.4867	2.64304e-76	1.14237e-73
FETUB	230.266	6.98494	0.420272	16.62	4.99057e-62	1.07851e-59
TLX3	29.3688	6.92276	0.487676	14.1954	9.78225e-46	9.44129e-44
DSC3	9231.92	6.84066	0.288832	23.6839	5.28404e-124	1.31322e-120
EN1	126.288	6.63055	0.334884	19.7995	3.00431e-87	1.99106e-84
SOST	829.306	6.60124	0.404121	16.3348	5.58089e-60	1.08783e-57
GAGE1	20.1582	6.51847	1.11614	5.84021	5.21358e-09	2.16492e-08
SPRR1A	3309.6	6.40286	0.42403	15.1	1.61882e-51	2.01159e-49
MPPED1	87.8182	6.3891	0.42065	15.1886	4.20495e-52	5.42876e-50
ADH7	4274.51	6.29425	0.43769	14.3806	6.84826e-47	6.80786e-45
KRT6B	24335	6.18705	0.350001	17.6773	6.27831e-70	1.9504e-67
IL1F6	15.3814	6.13859	0.649503	9.45121	3.3495e-21	5.23543e-20
KRT9	16.7541	6.13275	0.395881	15.4914	3.96504e-54	5.79653e-52
BNC1	1142.7	6.12731	0.301351	20.3328	6.59106e-92	5.95652e-89
SPRR3	5884.1	6.08118	0.460528	13.2048	8.23346e-40	5.18031e-38
LGALS7	1942.62	6.0645	0.367111	16.5195	2.65549e-61	5.3874e-59
KRT16	23980.9	6.03776	0.320861	18.8174	5.44077e-79	2.70433e-76
SERPINB2	1664.34	6.02593	0.336082	17.9299	6.88446e-72	2.20769e-69
CRNN	24.4588	5.92895	0.526057	11.2705	1.83456e-29	5.57716e-28
DSC1	50.3785	5.86181	0.344756	17.0028	7.82901e-65	1.85305e-62
SERPINB4	1976.25	5.78917	0.395563	14.6353	1.67303e-48	1.88996e-46
GAST	19.0631	5.7867	0.46765	12.374	3.61372e-35	1.71066e-33
C6orf10	8.10368	5.76333	0.506984	11.3679	6.045e-30	1.94477e-28
GAGE4	50.519	5.73789	0.837709	6.84951	7.41035e-12	4.36153e-11
SERPINB10	13.7745	5.7213	0.483914	11.823	2.96976e-32	1.11827e-30
HMX1	24.5961	5.61929	0.618539	9.08479	1.03899e-19	1.40909e-18
DSG1	211.519	5.61018	0.362919	15.4585	6.61412e-54	9.52913e-52
ADAM23	2485.83	5.58173	0.307709	18.1396	1.55073e-73	5.50563e-71
SLC39A2	96.7765	5.55024	0.32521	17.0667	2.62822e-65	6.53179e-63
PI3	7002.25	5.53999	0.325253	17.0329	4.68558e-65	1.13608e-62
KRT33A	9.81887	5.52666	0.458939	12.0423	2.13064e-33	9.01304e-32
PAX3	20.011	5.50788	0.460469	11.9615	5.65556e-33	2.28545e-31
SLC1A6	171.667	5.5063	0.482888	11.4029	4.04617e-30	1.32312e-28
KRT1	310.409	5.47414	0.35054	15.6163	5.63666e-55	8.62062e-53
S100A7	1078.72	5.4403	0.468308	11.6169	3.38052e-31	1.18748e-29
RHCG	2908.03	5.37577	0.406218	13.2337	5.60699e-40	3.61942e-38
MYOD1	10.7988	5.29559	0.608229	8.70658	3.13186e-18	3.59098e-17
KRT6A	109912	5.23897	0.357278	14.6635	1.1035e-48	1.26091e-46
RPL3L	8.37238	5.21067	0.400982	12.9948	1.31013e-38	7.70652e-37
FAT2	3927.27	5.2053	0.271108	19.2001	3.69375e-82	1.93261e-79
SMCP	4.23124	5.16616	0.568983	9.07962	1.0895e-19	1.46957e-18
DMRT2	573.262	5.07628	0.290244	17.4897	1.71751e-68	4.87821e-66
DLX2	27.4933	5.07319	0.328233	15.456	6.86885e-54	9.75475e-52
TP63	15248	5.03349	0.272576	18.4664	3.84983e-76	1.59463e-73
PRB4	4.19235	4.99125	1.07031	4.66337	3.11075e-06	8.88876e-06
ADCY8	218.856	4.94657	0.559559	8.84013	9.56081e-19	1.16451e-17
CLDN17	2.9354	4.91463	0.6503	7.55748	4.10956e-14	3.1067e-13
GJB6	3835.69	4.86411	0.325008	14.9661	1.22227e-50	1.46756e-48
NTRK2	11202	4.81358	0.330058	14.584	3.54946e-48	3.92057e-46
PAX1	44.5785	4.81216	0.4929	9.76296	1.6235e-22	2.84141e-21
STAR	197.27	4.80652	0.249436	19.2696	9.6741e-83	5.34279e-80
SPRR2F	269.587	4.77495	0.443482	10.767	4.93056e-27	1.26002e-25
PSG4	26.8844	4.76803	0.499193	9.55149	1.27849e-21	2.05655e-20
MMP10	3798.51	4.76455	0.314025	15.1725	5.37548e-52	6.85099e-50
SERPINB3	4957.5	4.75528	0.394792	12.045	2.06041e-33	8.79077e-32
PTHLH	4720.98	4.74474	0.25784	18.4019	1.26895e-75	5.04584e-73
DLX1	58.6617	4.73122	0.29756	15.9	6.33364e-57	1.08556e-54
SPRR2D	3252.03	4.68942	0.422308	11.1043	1.19596e-28	3.37552e-27
UPK1B	3948.5	4.67335	0.478176	9.77327	1.46638e-22	2.57549e-21
FBN2	1849.67	4.63474	0.301674	15.3634	2.88132e-53	3.97822e-51
TGM3	348.276	4.62327	0.360788	12.8144	1.36257e-37	7.6962e-36
PKP1	24655	4.53531	0.305653	14.8381	8.30435e-50	9.8278e-48
CSTA	5901.74	4.51065	0.215065	20.9734	1.14804e-97	1.42659e-94
HS3ST4	50.7177	4.47077	0.483786	9.2412	2.43738e-20	3.47134e-19
KRT84	3.23605	4.46383	0.47168	9.4637	2.97242e-21	4.68286e-20
KRT17	80879.2	4.44718	0.28179	15.7819	4.14677e-56	6.54334e-54
KRT75	161.423	4.43524	0.392842	11.2901	1.46805e-29	4.51823e-28
TLX1	70.3739	4.42742	0.459501	9.63529	5.67305e-22	9.41498e-21
KRT15	26329.5	4.4205	0.246459	17.936	6.16875e-72	2.04412e-69
SPRR1B	5471.62	4.37992	0.41232	10.6226	2.33887e-26	5.62971e-25
S100A8	17077	4.31147	0.295375	14.5966	2.95268e-48	3.29805e-46
TNNT3	61.0411	4.30174	0.396449	10.8507	1.97943e-27	5.19194e-26
UGT2A1	59.4644	4.29945	0.414012	10.3848	2.90685e-25	6.33705e-24
DLX5	535.421	4.25587	0.241165	17.6472	1.06969e-69	3.22235e-67
KRT34	29.0857	4.25491	0.40772	10.4359	1.7008e-25	3.79094e-24
S100A2	21725.6	4.248	0.268681	15.8106	2.6298e-56	4.21658e-54
TGM1	591.734	4.19275	0.229826	18.2431	2.34663e-74	8.97224e-72
CLDN20	31.5241	4.16856	0.3066	13.5961	4.22322e-42	3.08699e-40
IRS4	37.4069	4.15086	0.461184	9.00045	2.248e-19	2.94432e-18
GAGE2C	2.2479	4.11303	1.15262	3.5684	0.000359164	0.000766849
FOXE1	2068.36	4.08104	0.359211	11.3611	6.53106e-30	2.08763e-28
NPPC	7.43309	4.02777	0.385581	10.446	1.5289e-25	3.42315e-24
COL4A6	1130.42	4.01975	0.297033	13.533	9.98533e-42	7.0903e-40
STATH	2.36509	3.99158	0.731702	5.4552	4.89179e-08	1.78325e-07
GSTM1	4194.93	3.98857	0.454493	8.77585	1.69611e-18	2.00966e-17
COL19A1	64.5252	3.92891	0.375725	10.4569	1.36266e-25	3.0717e-24
IL1F8	15.4999	3.91069	0.478685	8.16964	3.09306e-16	2.94462e-15
KCNG1	311.402	3.87804	0.263959	14.6918	7.27056e-49	8.50313e-47
KIAA1045	127.653	3.85156	0.240595	16.0085	1.1154e-57	2.01604e-55
CEL	922.761	3.84846	0.302042	12.7415	3.47751e-37	1.89945e-35
PAX2	4.26413	3.82112	0.436519	8.7536	2.06654e-18	2.41688e-17
CYP4F3	1767.01	3.807	0.396841	9.59326	8.53449e-22	1.39542e-20
DCC	110.197	3.78403	0.315811	11.9819	4.41872e-33	1.80027e-31
MORC1	3.51716	3.78212	0.793403	4.76696	1.87031e-06	5.52204e-06
NRXN1	138.763	3.77538	0.371329	10.1672	2.77741e-24	5.66945e-23
IRX4	167.07	3.7546	0.486513	7.71737	1.18756e-14	9.59803e-14
VIT	43.9551	3.74858	0.333763	11.2313	2.8632e-29	8.34694e-28
MAGEA11	309.523	3.72032	0.599775	6.20285	5.54494e-10	2.59155e-09
CALB1	1019.97	3.71357	0.554303	6.69954	2.09079e-11	1.17361e-10
VSNL1	1002.53	3.70294	0.233163	15.8813	8.53635e-57	1.4383e-54
C6orf15	99.2382	3.69575	0.439183	8.41507	3.92652e-17	4.05754e-16
CACNA1B	303.578	3.68222	0.370106	9.9491	2.54485e-23	4.78231e-22
MAGEA4	2922.18	3.66381	0.628234	5.83191	5.4795e-09	2.26682e-08
TAC1	14.5694	3.66214	0.761166	4.81122	1.5001e-06	4.47554e-06
FOXL2	97.3749	3.65849	0.434046	8.42881	3.49197e-17	3.63494e-16
SERPINB5	6655.61	3.63982	0.302743	12.0228	2.69631e-33	1.13097e-31
DAB1	17.1574	3.63821	0.380689	9.55691	1.2132e-21	1.95469e-20
SOX15	816.6	3.63624	0.225793	16.1043	2.37962e-58	4.46336e-56
NOS2	634.969	3.63232	0.297127	12.2248	2.29112e-34	1.03528e-32
HSD17B3	49.0568	3.62925	0.335588	10.8146	2.9363e-27	7.64131e-26
HRG	17.9265	3.62852	0.356662	10.1735	2.60273e-24	5.32381e-23
PTPRZ1	3119.44	3.60864	0.30235	11.9353	7.74603e-33	3.08013e-31
GABRA5	45.4866	3.59404	0.513512	6.99894	2.57904e-12	1.60039e-11
HAP1	367.484	3.58225	0.266687	13.4324	3.90596e-41	2.60598e-39
OXGR1	60.0054	3.56759	0.282716	12.619	1.65916e-36	8.54597e-35
FOXN1	220.486	3.55744	0.311041	11.4372	2.72509e-30	9.09064e-29
FRMPD4	12.9087	3.55182	0.44122	8.04999	8.27996e-16	7.58628e-15
NKX2-5	74.733	3.51223	0.497122	7.06512	1.60475e-12	1.02e-11
C9orf4	9.80563	3.50739	0.42578	8.23757	1.75749e-16	1.71792e-15
D4S234E	439.953	3.49019	0.255598	13.655	1.88404e-42	1.45188e-40
PADI3	960.698	3.47978	0.463745	7.50364	6.20694e-14	4.6116e-13
APOC3	2.26984	3.44874	0.938457	3.6749	0.000237941	0.000523082
HSPB3	52.2877	3.4437	0.276848	12.439	1.60527e-35	7.78437e-34
DLX6	222.208	3.41719	0.322572	10.5936	3.19121e-26	7.57132e-25
SLC18A3	54.4979	3.41351	0.492761	6.92731	4.28911e-12	2.59671e-11
CNTNAP2	1586.33	3.40969	0.303334	11.2407	2.57242e-29	7.65642e-28
SERPINB7	500.145	3.40964	0.369268	9.23351	2.61905e-20	3.72474e-19
SULT1E1	134.958	3.39623	0.338401	10.0361	1.05768e-23	2.0576e-22
TRIM29	15052.8	3.39457	0.26848	12.6436	1.21291e-36	6.31283e-35
ASTN1	56.1706	3.38927	0.363183	9.33214	1.03759e-20	1.53493e-19
SRY	3.21668	3.37827	0.645928	5.23011	1.69412e-07	5.81333e-07
OR7A5	21.999	3.37682	0.378282	8.92674	4.38744e-19	5.54905e-18
KRT4	1876.45	3.35706	0.386043	8.69607	3.43577e-18	3.93038e-17
CLCA3P	21.0446	3.35336	0.366939	9.13874	6.3187e-20	8.7607e-19
KRT37	1.95869	3.35127	0.443757	7.55203	4.28525e-14	3.2346e-13
SH3GL3	50.5633	3.33421	0.299512	11.1321	8.751e-29	2.49982e-27
KRT76	1.93714	3.33008	0.612877	5.43353	5.5251e-08	2.00237e-07
F2RL2	535.795	3.31649	0.26878	12.3391	5.58023e-35	2.61665e-33
POU3F1	99.2533	3.30526	0.260251	12.7003	5.89354e-37	3.18411e-35
COL7A1	4603.19	3.29186	0.2449	13.4416	3.44729e-41	2.3155e-39
EMX2	8.1168	3.28744	0.43557	7.54745	4.43865e-14	3.33519e-13
P2RY1	559.742	3.28201	0.175351	18.7168	3.60882e-78	1.63069e-75
PART1	178.314	3.26608	0.377546	8.65082	5.11296e-18	5.7759e-17
PSG5	6.02787	3.25968	0.464485	7.01784	2.25332e-12	1.40617e-11
FOXI1	14.7338	3.25556	0.39296	8.28472	1.18386e-16	1.1757e-15
CCNA1	335.295	3.2545	0.316275	10.2901	7.81062e-25	1.64155e-23
MMP3	535.543	3.24913	0.30467	10.6644	1.49343e-26	3.66573e-25
ATRNL1	159.334	3.23688	0.332016	9.74917	1.85979e-22	3.22094e-21
KRT82	1.12736	3.23118	0.480296	6.72748	1.72623e-11	9.79476e-11
HTR2C	85.5739	3.22872	0.407185	7.92938	2.20242e-15	1.92354e-14
KCNH1	96.3577	3.20789	0.261428	12.2706	1.30215e-34	5.93793e-33
AFF2	542.048	3.20735	0.253051	12.6747	8.16378e-37	4.36323e-35
SOX2	5375.85	3.20301	0.266902	12.0007	3.52219e-33	1.45287e-31
C11orf41	822.072	3.19696	0.281169	11.3703	5.88134e-30	1.89826e-28
POU3F4	1.31258	3.19599	0.62648	5.10151	3.36955e-07	1.1066e-06
KRT85	3.84846	3.19462	0.414942	7.69895	1.37193e-14	1.09987e-13
HOXA13	59.3497	3.18811	0.372762	8.55266	1.20285e-17	1.30115e-16
LPA	8.20163	3.16825	0.411639	7.69667	1.39657e-14	1.11692e-13
HOXD13	244.384	3.16567	0.512796	6.17335	6.68573e-10	3.08556e-09
CPA2	8.77348	3.1565	0.373656	8.4476	2.97347e-17	3.11478e-16
PVRL1	13892.9	3.1494	0.14605	21.5638	3.93105e-103	6.51309e-100
DMRT1	27.6381	3.14488	0.373718	8.41512	3.92487e-17	4.05754e-16
LY6D	3449.84	3.13649	0.394753	7.94545	1.93493e-15	1.70373e-14
WSCD2	168.299	3.12017	0.297324	10.4942	9.18925e-26	2.0904e-24
GPR26	5.77462	3.11124	0.412251	7.54697	4.45517e-14	3.34256e-13
MAGEB2	162.783	3.10716	0.598252	5.19373	2.06121e-07	7.00052e-07
WNT2B	207.913	3.08441	0.19497	15.82	2.26657e-56	3.69376e-54
GJB5	1073.6	3.07391	0.279531	10.9967	3.96493e-28	1.08582e-26
CELP	3.41155	3.07122	0.705084	4.35582	1.32568e-05	3.45351e-05
SLC6A2	43.0298	3.07009	0.420997	7.29242	3.04436e-13	2.09875e-12
CPA4	143.676	3.05184	0.330141	9.24403	2.37376e-20	3.39046e-19
SNCB	16.3594	3.04893	0.28607	10.658	1.60006e-26	3.88904e-25
GLRA2	1.25792	3.04435	0.480329	6.33805	2.32686e-10	1.14568e-09
S100A12	122.658	3.04252	0.278535	10.9233	8.92011e-28	2.39662e-26
IL20	6.35902	3.03944	0.408684	7.43714	1.02887e-13	7.45483e-13
ANXA8L2	1682.54	3.03025	0.264787	11.4441	2.51763e-30	8.42684e-29
NEUROD2	3.40429	3.02793	0.404539	7.48488	7.16128e-14	5.28118e-13
KRT2	6.55067	3.01682	0.376884	8.00464	1.19816e-15	1.08183e-14
FGFBP1	2958	3.00498	0.282238	10.647	1.80105e-26	4.35626e-25
SOSTDC1	686.217	2.98747	0.311795	9.58153	9.56217e-22	1.55577e-20
FGF3	2.47392	2.95809	0.652742	4.53179	5.84867e-06	1.6079e-05
TGM5	64.4478	2.95137	0.330661	8.92569	4.42927e-19	5.59484e-18
BMP7	2393.9	2.94777	0.271934	10.84	2.22414e-27	5.81847e-26
PCYT1B	250.772	2.93514	0.246077	11.9277	8.4842e-33	3.34688e-31
B3GALT1	8.7895	2.92901	0.312397	9.37594	6.85592e-21	1.02643e-19
PYY2	47.6517	2.91883	0.31303	9.32446	1.11551e-20	1.6453e-19
KRT38	3.53821	2.91002	0.45355	6.4161	1.39812e-10	7.12756e-10
PENK	235.603	2.90861	0.356959	8.14832	3.69026e-16	3.48716e-15
FABP5	2536.2	2.90598	0.243315	11.9433	7.03813e-33	2.80988e-31
SV2B	422.217	2.89897	0.275291	10.5306	6.24507e-26	1.44042e-24
HOXD11	145.713	2.88313	0.410148	7.02949	2.07296e-12	1.29933e-11
FBXL21	11.9154	2.88138	0.518008	5.56243	2.6605e-08	1.00831e-07
PTN	1193.02	2.87901	0.222199	12.9569	2.14693e-38	1.24811e-36
LYPD3	4810.34	2.86644	0.235839	12.1542	5.44841e-34	2.40723e-32
ARTN	456.63	2.86473	0.227589	12.5873	2.48063e-36	1.27113e-34
NEUROG1	0.918449	2.86028	0.6031	4.74262	2.10972e-06	6.17209e-06
CYP26A1	280.61	2.8558	0.372958	7.65715	1.90098e-14	1.49153e-13
OLFM1	2408.97	2.84457	0.252979	11.2443	2.47155e-29	7.37827e-28
GABRA1	1.78693	2.8441	0.667603	4.26017	2.04273e-05	5.18163e-05
ABCC5	9754.2	2.83884	0.17096	16.6053	6.38098e-62	1.32153e-59
GPR50	51.4579	2.83416	0.531256	5.33482	9.56392e-08	3.37744e-07
SLC6A8	9553.47	2.82195	0.161264	17.499	1.45883e-68	4.26537e-66
CASP14	54.2822	2.81682	0.707171	3.98322	6.79867e-05	0.000161882
LOR	2.82741	2.81676	0.403203	6.98595	2.82927e-12	1.74261e-11
COL4A5	2894.3	2.80673	0.217068	12.9302	3.04086e-38	1.75751e-36
XG	249.624	2.80543	0.283047	9.91153	3.70926e-23	6.89229e-22
GSTM2	3711.95	2.80491	0.217389	12.9027	4.34499e-38	2.49674e-36
ADCY2	144.547	2.8038	0.295226	9.49711	2.15803e-21	3.41608e-20
FABP7	56.9911	2.80129	0.380511	7.36192	1.81282e-13	1.28174e-12
FZD10	757.691	2.79756	0.283956	9.85209	6.71359e-23	1.22234e-21
NTS	6281.52	2.78659	0.468497	5.94793	2.71548e-09	1.16456e-08
ADRA2B	177.362	2.78267	0.26703	10.4208	1.99179e-25	4.39033e-24
GHR	407.969	2.77712	0.203837	13.6242	2.8749e-42	2.14883e-40
ZAN	1.64483	2.77424	0.463402	5.98669	2.14155e-09	9.28439e-09
NRCAM	1956.95	2.77253	0.264033	10.5007	8.57299e-26	1.95917e-24
GJA3	153.564	2.77013	0.281416	9.84357	7.30744e-23	1.32561e-21
RBP1	3637.37	2.75181	0.212284	12.9628	1.98743e-38	1.16218e-36
VAX1	29.2796	2.73653	0.524246	5.21992	1.78996e-07	6.12953e-07
STXBP5L	108.065	2.73477	0.430689	6.34976	2.15656e-10	1.06606e-09
CHRM3	222.055	2.72305	0.236708	11.5038	1.26201e-30	4.28178e-29
TKTL1	15.9008	2.71901	0.356289	7.63148	2.32079e-14	1.80665e-13
HTR7	130.029	2.71609	0.214692	12.6511	1.10332e-36	5.80325e-35
NGFR	800.487	2.71587	0.252002	10.7771	4.41378e-27	1.13378e-25
PMP2	3.0017	2.71462	0.338863	8.01098	1.13803e-15	1.02846e-14
GJB2	8959.86	2.71238	0.241351	11.2383	2.64343e-29	7.79772e-28
ALDH3A1	15274.9	2.71075	0.378145	7.16854	7.57991e-13	5.01343e-12
HTR1E	2.59728	2.70727	0.671712	4.0304	5.56827e-05	0.000133706
ALOX12	204.222	2.7063	0.302783	8.93808	3.95998e-19	5.04181e-18
TG	104.038	2.7028	0.238367	11.3388	8.42971e-30	2.64352e-28
NLGN1	88.9086	2.67446	0.263681	10.1428	3.56705e-24	7.23674e-23
TCHH	152.753	2.65383	0.256554	10.3442	4.44788e-25	9.57064e-24
FST	1283.78	2.65089	0.281077	9.43119	4.05454e-21	6.25873e-20
MPPED2	143.559	2.64124	0.242641	10.8853	1.35383e-27	3.5889e-26
IL1F5	551.332	2.64076	0.343336	7.69146	1.45464e-14	1.15963e-13
TRPM1	2.24295	2.62829	0.395899	6.63879	3.16276e-11	1.74672e-10
GABRR1	67.985	2.62368	0.35904	7.30749	2.72172e-13	1.89207e-12
ALOX12B	56.108	2.6206	0.301373	8.69553	3.45229e-18	3.94474e-17
GPC1	12129.2	2.61745	0.156091	16.7688	4.13078e-63	9.33276e-61
CLDN1	21997.9	2.60209	0.220478	11.802	3.81037e-32	1.42402e-30
IL1A	381.494	2.59635	0.281988	9.20732	3.34375e-20	4.71492e-19
GRIA2	5.40619	2.5833	0.346223	7.46138	8.56219e-14	6.25399e-13
NRG1	271.47	2.56833	0.214334	11.9828	4.37113e-33	1.78821e-31
G6PC	0.977335	2.56666	0.658766	3.89616	9.77283e-05	0.000227949
CLDN16	55.7527	2.56475	0.253603	10.1132	4.82721e-24	9.67486e-23
RFPL1	8.3398	2.56461	0.278952	9.19373	3.79463e-20	5.34311e-19
KRT33B	9.55484	2.56375	0.438096	5.85204	4.85583e-09	2.02823e-08
ZIC1	129.578	2.56053	0.539778	4.74366	2.09887e-06	6.14214e-06
NPBWR1	33.0259	2.54881	0.359306	7.09371	1.30564e-12	8.42609e-12
KCNK2	110.274	2.54348	0.313673	8.1087	5.11621e-16	4.79814e-15
NEFM	51.8011	2.53797	0.397709	6.38149	1.75375e-10	8.78853e-10
CYP4F2	3.56321	2.53137	0.404441	6.25895	3.87577e-10	1.85147e-09
ALOX15	675.36	2.51321	0.341271	7.36425	1.78151e-13	1.26049e-12
DPYSL4	230.963	2.50779	0.228572	10.9716	5.23441e-28	1.42173e-26
CDH12	37.9107	2.50662	0.350815	7.14513	8.99134e-13	5.89426e-12
CHRNB4	68.0522	2.49279	0.226598	11.0009	3.78174e-28	1.03852e-26
HOXD10	152.177	2.4912	0.301816	8.25402	1.53157e-16	1.50895e-15
RAPGEFL1	2502.25	2.48255	0.207836	11.9448	6.91342e-33	2.77122e-31
STL	26.7784	2.48027	0.207884	11.931	8.15928e-33	3.23153e-31
ENDOU	17.0085	2.47978	0.269043	9.21705	3.05385e-20	4.3184e-19
GDNF	9.08207	2.47938	0.349683	7.09035	1.33774e-12	8.61299e-12
CIDEA	2.59988	2.4689	0.413782	5.96667	2.42149e-09	1.04389e-08
ST8SIA2	90.9392	2.45681	0.331332	7.41494	1.2168e-13	8.7717e-13
AHSG	20.9246	2.45228	0.351352	6.97956	2.961e-12	1.82036e-11
DHRS2	140.575	2.43846	0.288178	8.46164	2.63636e-17	2.77922e-16
ADD2	517.042	2.4314	0.267861	9.07711	1.11491e-19	1.49977e-18
NXPH4	1231.14	2.43062	0.26744	9.08847	1.00445e-19	1.36597e-18
CDH9	0.679652	2.42519	0.748658	3.23939	0.00119788	0.00236271
SLCO1A2	156.372	2.42083	0.334611	7.23474	4.66427e-13	3.14569e-12
DKK4	12.4553	2.41847	0.435864	5.54869	2.8782e-08	1.08503e-07
DYNC1I1	370.72	2.41068	0.206269	11.6871	1.48333e-31	5.38167e-30
EPHA7	288.771	2.40732	0.333049	7.22811	4.89769e-13	3.29641e-12
JAG1	8957.34	2.40692	0.143114	16.8182	1.79468e-63	4.14905e-61
NELL2	1085.12	2.40586	0.225697	10.6597	1.57114e-26	3.83751e-25
MARK1	1206.68	2.40563	0.177125	13.5815	5.15361e-42	3.71247e-40
CNTN1	723.277	2.4024	0.27762	8.65356	4.9919e-18	5.65199e-17
DSPP	1.13437	2.39495	0.358792	6.67504	2.47172e-11	1.37577e-10
PAX6	221.5	2.39468	0.185998	12.8747	6.24569e-38	3.5683e-36
LHX2	84.7765	2.39399	0.307217	7.79249	6.56994e-15	5.47e-14
ATP12A	356.651	2.38509	0.367617	6.48798	8.69973e-11	4.54462e-10
TPO	7.6174	2.38282	0.331139	7.19584	6.20769e-13	4.1278e-12
RGS6	131.296	2.37555	0.324863	7.31245	2.62308e-13	1.82861e-12
KCNA1	20.3683	2.37545	0.413831	5.74014	9.45965e-09	3.80722e-08
KCNJ4	4.05109	2.37066	0.367912	6.44355	1.16711e-10	6.01155e-10
NOS1	101.513	2.36809	0.397757	5.9536	2.623e-09	1.12782e-08
SORCS3	8.30803	2.36098	0.497029	4.75019	2.03225e-06	5.95771e-06
TCF15	49.733	2.34869	0.261339	8.98714	2.53752e-19	3.29314e-18
CHRNA4	8.79945	2.33876	0.467237	5.00552	5.57123e-07	1.78025e-06
HAND2	16.5587	2.33061	0.440941	5.28554	1.25334e-07	4.36408e-07
UCP1	1.6082	2.32838	0.474359	4.90849	9.17804e-07	2.82736e-06
CDH8	65.7869	2.3226	0.275733	8.42337	3.65819e-17	3.79604e-16
CRYAB	1511.36	2.32085	0.20449	11.3495	7.46252e-30	2.37012e-28
TFRC	28945.9	2.31984	0.169954	13.6498	2.02435e-42	1.548e-40
ITGA6	13328.8	2.3074	0.163034	14.1529	1.79296e-45	1.6975e-43
HOXC8	127.235	2.29787	0.237844	9.66124	4.40478e-22	7.34697e-21
DCX	5.53747	2.29626	0.471447	4.87066	1.11226e-06	3.38652e-06
TRPA1	91.7793	2.28368	0.260853	8.75466	2.04719e-18	2.39707e-17
ATP4A	14.4592	2.27734	0.478679	4.75756	1.95949e-06	5.75459e-06
CCL27	1.0315	2.27417	0.481475	4.72334	2.32e-06	6.75546e-06
ATP1B3	14648.1	2.27277	0.126471	17.9707	3.30788e-72	1.13392e-69
KLK2	12.1952	2.27219	0.411493	5.52183	3.35489e-08	1.25427e-07
ARSF	4.62515	2.27152	0.400364	5.67363	1.39803e-08	5.50192e-08
HOXD12	1.19223	2.27065	0.391745	5.79626	6.78099e-09	2.77635e-08
IRF6	4506.7	2.26482	0.114528	19.7753	4.86182e-87	3.02071e-84
LPAR3	300.466	2.26145	0.240132	9.41752	4.61864e-21	7.09643e-20
SALL3	32.7214	2.26001	0.521158	4.33651	1.4476e-05	3.75145e-05
MKRN3	102.96	2.2579	0.346877	6.50922	7.55426e-11	3.97338e-10
PPP2R2B	174.002	2.25379	0.203162	11.0935	1.34856e-28	3.787e-27
PITX1	3158.26	2.24684	0.240908	9.32657	1.0935e-20	1.61523e-19
SLC2A1	32596.6	2.24408	0.16371	13.7077	9.13446e-43	7.15005e-41
POMC	172.72	2.23708	0.242454	9.22681	2.78814e-20	3.9539e-19
LMO1	23.7607	2.23698	0.329859	6.78164	1.18822e-11	6.90318e-11
FEZ1	1073.85	2.22794	0.157733	14.1247	2.67384e-45	2.48417e-43
GSTM3	5586.94	2.22792	0.233272	9.55071	1.28805e-21	2.06858e-20
BCHE	333.339	2.22742	0.231009	9.64212	5.30779e-22	8.83831e-21
PSG9	1.46784	2.22529	0.500614	4.44513	8.78389e-06	2.35227e-05
TMEM158	647.76	2.21672	0.194476	11.3984	4.25711e-30	1.38754e-28
CTSL2	1157.75	2.21331	0.208642	10.6082	2.72933e-26	6.52217e-25
DPF1	63.8413	2.21034	0.25638	8.62135	6.61698e-18	7.37437e-17
OLFM4	82.2099	2.20468	0.344338	6.40264	1.52712e-10	7.75339e-10
ARG1	6.25652	2.20164	0.344367	6.3933	1.62342e-10	8.19625e-10
KRT23	739.905	2.19997	0.357591	6.15219	7.64201e-10	3.49766e-09
SOX10	6.50347	2.1886	0.362212	6.0423	1.51933e-09	6.70974e-09
TRDN	37.1023	2.18803	0.479572	4.56247	5.0555e-06	1.40421e-05
GABRG1	1.46076	2.17609	0.500627	4.34672	1.38188e-05	3.59237e-05
SFN	26433.5	2.17493	0.161371	13.4778	2.11244e-41	1.43834e-39
SEMG2	0.572252	2.16752	0.663588	3.26637	0.00108936	0.00216284
MOBP	19.8624	2.1655	0.293243	7.38466	1.52848e-13	1.08844e-12
GABRG2	37.0019	2.16509	0.536024	4.03918	5.36388e-05	0.000129141
LIN7A	80.6661	2.16368	0.246498	8.77768	1.66886e-18	1.9821e-17
CRP	5.70571	2.16197	0.449885	4.8056	1.54292e-06	4.59776e-06
OR7C1	5.00231	2.15267	0.317017	6.7904	1.11824e-11	6.52371e-11
ANKRD2	23.4221	2.1471	0.2539	8.45646	2.75626e-17	2.89335e-16
NRN1	980.62	2.13464	0.210494	10.1411	3.63054e-24	7.35056e-23
SLC7A8	6926.39	2.1344	0.199453	10.7013	1.00398e-26	2.50767e-25
IVL	1414.68	2.1335	0.372945	5.72069	1.06092e-08	4.2407e-08
CNTN2	24.5095	2.1334	0.373884	5.70605	1.15631e-08	4.60164e-08
ST6GALNAC2	2122.28	2.13339	0.170226	12.5327	4.94532e-36	2.4829e-34
AP3B2	200.454	2.13166	0.279983	7.61355	2.66675e-14	2.06305e-13
NKX2-2	11.6579	2.12609	0.71453	2.9755	0.00292511	0.00542106
ADARB2	30.818	2.12545	0.314255	6.76345	1.34742e-11	7.77408e-11
WNT10B	107.149	2.12516	0.242358	8.76868	1.80768e-18	2.13423e-17
HAS3	5965.19	2.11685	0.229345	9.22999	2.70649e-20	3.8436e-19
SNCA	404.596	2.1138	0.184574	11.4523	2.28911e-30	7.68787e-29
PLCH2	657.208	2.11273	0.217105	9.73137	2.21589e-22	3.79142e-21
NPY	10.7827	2.1121	0.623703	3.38639	0.000708193	0.0014477
CACNA2D1	307.326	2.10972	0.232746	9.0645	1.25176e-19	1.67479e-18
CDH16	18.4378	2.10607	0.419694	5.0181	5.21852e-07	1.67346e-06
HMX2	7.32043	2.10375	0.43316	4.85675	1.19328e-06	3.61326e-06
GLI2	657.042	2.10175	0.185667	11.32	1.04497e-29	3.23616e-28
WNT5A	4536.64	2.09253	0.188234	11.1167	1.04104e-28	2.94843e-27
CYP2S1	4382.7	2.08932	0.208634	10.0143	1.31933e-23	2.53684e-22
LPHN3	319.548	2.08809	0.2447	8.53325	1.42292e-17	1.53419e-16
SNAI2	1817.59	2.08402	0.158175	13.1754	1.216e-39	7.50823e-38
SOX1	14.7506	2.08178	0.609238	3.41702	0.000633112	0.00130171
C1QL1	71.5688	2.07862	0.250471	8.29884	1.05136e-16	1.05041e-15
GATA4	90.2919	2.07533	0.451892	4.59254	4.3789e-06	1.22484e-05
FKBP6	13.2378	2.07235	0.270814	7.65229	1.97427e-14	1.54659e-13
MCC	1451.64	2.07012	0.13304	15.5601	1.35933e-54	2.01688e-52
ZIC2	296.381	2.06702	0.303263	6.81594	9.36525e-12	5.48938e-11
GLT25D2	517.393	2.06544	0.273098	7.563	3.93869e-14	2.98821e-13
SOX21	762.421	2.05611	0.314522	6.53725	6.26609e-11	3.33286e-10
NPY2R	1.38035	2.05567	0.572932	3.58798	0.000333256	0.000714756
FGF19	56.9259	2.05381	0.434024	4.73202	2.22299e-06	6.48248e-06
ABCC1	10784.1	2.05342	0.148689	13.8102	2.21123e-43	1.81668e-41
MGAT4C	11.4402	2.0486	0.373147	5.49005	4.01814e-08	1.48768e-07
CNTFR	49.9056	2.04452	0.319217	6.40478	1.50584e-10	7.64926e-10
DRD2	38.2648	2.04388	0.319763	6.39186	1.63881e-10	8.26556e-10
FOXD1	243.015	2.03068	0.264637	7.67346	1.67422e-14	1.32512e-13
WASF1	1085.48	2.02944	0.159153	12.7515	3.05871e-37	1.68926e-35
ALDH3B2	1769.31	2.02871	0.217858	9.31205	1.25391e-20	1.84123e-19
DEFB4A	35.2492	2.01996	0.468341	4.31301	1.61043e-05	4.14857e-05
CYB5R2	1041.25	2.01629	0.162177	12.4327	1.73752e-35	8.38482e-34
EPHB1	329.253	2.01396	0.251208	8.01708	1.08291e-15	9.79542e-15
GSTA1	4042.43	2.01166	0.350524	5.73901	9.52318e-09	3.83124e-08
SMO	1850.47	2.0111	0.167902	11.9778	4.64209e-33	1.88355e-31
TP73	435.227	2.00458	0.173099	11.5806	5.17123e-31	1.79746e-29
FLG	111.294	2.00406	0.266284	7.52603	5.23066e-14	3.90376e-13
KRT36	6.20263	1.98488	0.287712	6.89883	5.24322e-12	3.14411e-11
PHGDH	3814.63	1.98445	0.187865	10.5632	4.4154e-26	1.03279e-24
GPC3	3291.58	1.98324	0.260542	7.61197	2.6994e-14	2.08668e-13
TFAP2A	1509.23	1.98149	0.175869	11.2668	1.91294e-29	5.78054e-28
CES1	30285.9	1.97931	0.332851	5.94654	2.73872e-09	1.17352e-08
GPNMB	42434.9	1.979	0.178629	11.0789	1.58863e-28	4.43612e-27
SPOCK3	269.759	1.97801	0.343864	5.75231	8.80306e-09	3.55881e-08
GCGR	10.1615	1.97507	0.357151	5.53008	3.20089e-08	1.19985e-07
DST	12147.8	1.96882	0.156739	12.5612	3.45205e-36	1.74197e-34
TNFSF18	28.1468	1.96874	0.276793	7.1127	1.13791e-12	7.38864e-12
TAS2R38	3.70153	1.96855	0.364874	5.39515	6.84662e-08	2.45358e-07
SLC16A1	3606.85	1.96536	0.169857	11.5707	5.8031e-31	2.00308e-29
FXYD3	17532.3	1.95114	0.232606	8.38815	4.93869e-17	5.07709e-16
IL12RB2	225.121	1.95004	0.234817	8.3045	1.00239e-16	1.00452e-15
RDH16	85.385	1.94734	0.233913	8.32506	8.4283e-17	8.51481e-16
KCNB2	30.6516	1.94675	0.385365	5.0517	4.379e-07	1.41612e-06
OTX2	14.6081	1.94611	0.532973	3.65141	0.0002608	0.000569538
SFRP1	935.588	1.94379	0.321912	6.03826	1.5578e-09	6.85427e-09
TFAP2B	36.1069	1.94313	0.445632	4.36038	1.29836e-05	3.39569e-05
MMP1	11079.7	1.9407	0.266591	7.27969	3.34597e-13	2.28607e-12
FGFR2	3498.34	1.93959	0.204755	9.47271	2.72664e-21	4.30931e-20
HIST1H3G	18.9198	1.9395	0.29875	6.49204	8.46816e-11	4.43063e-10
EN2	89.3077	1.93431	0.320307	6.03893	1.55138e-09	6.83912e-09
AIPL1	1.87366	1.92934	0.483003	3.99446	6.48422e-05	0.000154617
CFHR4	1.20715	1.92158	0.390014	4.92694	8.3529e-07	2.59164e-06
GRM4	87.7931	1.91503	0.363312	5.27103	1.35662e-07	4.71051e-07
HIST1H3F	3.66035	1.91327	0.262387	7.29178	3.05879e-13	2.10432e-12
PLA2R1	820.57	1.91315	0.154181	12.4085	2.35082e-35	1.12353e-33
SIX6	0.927806	1.90887	0.594042	3.21336	0.0013119	0.00257179
CELSR2	2747.02	1.896	0.151464	12.5178	5.96458e-36	2.97959e-34
HHLA1	1.15358	1.89395	0.544936	3.47555	0.000509803	0.00106514
PTPRD	704.407	1.89384	0.229868	8.23882	1.73924e-16	1.70175e-15
MAGEA1	429.603	1.88839	0.617724	3.05702	0.0022355	0.00421772
HEY1	1917.99	1.88655	0.171384	11.0077	3.50701e-28	9.65738e-27
GJA1	14287.9	1.88536	0.171645	10.9841	4.559e-28	1.24508e-26
PSAT1	3453.95	1.88464	0.160223	11.7626	6.08033e-32	2.24701e-30
LTB4R	931.573	1.8764	0.155683	12.0527	1.87737e-33	8.04435e-32
OCA2	92.6454	1.87164	0.341385	5.48249	4.19369e-08	1.54635e-07
SMAD5OS	20.8991	1.86608	0.180567	10.3346	4.91646e-25	1.05333e-23
ALDH1A1	13696.1	1.86366	0.244617	7.61868	2.56281e-14	1.99038e-13
IL24	48.0876	1.86362	0.24075	7.74091	9.8707e-15	8.02984e-14
LRP4	1390.49	1.85305	0.208961	8.86793	7.4517e-19	9.19074e-18
GABRA3	191.912	1.85032	0.353115	5.23999	1.60587e-07	5.52767e-07
FZD7	2361.97	1.84869	0.155991	11.8513	2.11987e-32	8.13653e-31
KLK10	2272.54	1.84768	0.323513	5.71128	1.1213e-08	4.47485e-08
WNT16	45.2612	1.84747	0.273994	6.74273	1.55442e-11	8.90122e-11
GALNT8	8.93705	1.84547	0.404114	4.5667	4.95473e-06	1.37738e-05
HOXA9	44.4415	1.84357	0.227979	8.08657	6.13689e-16	5.69094e-15
MSC	1026.24	1.83964	0.203234	9.05186	1.40551e-19	1.87044e-18
CALB2	400.752	1.83492	0.311087	5.89841	3.67018e-09	1.55322e-08
ARHGEF4	1064.88	1.83073	0.208988	8.76002	1.9522e-18	2.29124e-17
LGR5	315.522	1.82678	0.320853	5.69351	1.24457e-08	4.9351e-08
KCNJ3	4.70336	1.82676	0.514724	3.54902	0.000386668	0.000822394
NHLH2	21.2913	1.82211	0.364279	5.00195	5.6752e-07	1.80824e-06
COL17A1	8255.75	1.82102	0.293084	6.2133	5.18821e-10	2.42939e-09
CFHR1	14.3284	1.81929	0.45017	4.04134	5.31473e-05	0.000128082
ADRA2C	139.723	1.81627	0.22428	8.09824	5.57605e-16	5.20484e-15
PRKX	2759.07	1.8155	0.138277	13.1295	2.23086e-39	1.36895e-37
SGK1	12167.8	1.80793	0.147267	12.2766	1.21032e-34	5.54461e-33
SHOX2	214.177	1.80376	0.221844	8.13078	4.26545e-16	4.01542e-15
KCNK7	63.605	1.80121	0.248317	7.25367	4.05615e-13	2.75237e-12
CHST2	2131.04	1.79848	0.179474	10.0208	1.23461e-23	2.38778e-22
ARPP21	1.33542	1.79515	0.542019	3.31196	0.000926446	0.00186094
TYR	0.572879	1.79301	0.527801	3.39714	0.000680953	0.00139402
PPP2R2C	1432.84	1.78988	0.292795	6.11308	9.77247e-10	4.42387e-09
DSC2	5720.45	1.78925	0.155017	11.5423	8.07217e-31	2.76708e-29
IL1RN	3000.28	1.78906	0.19081	9.37614	6.84323e-21	1.02607e-19
SKP2	1093.39	1.78628	0.141026	12.6663	9.09311e-37	4.83394e-35
KCNC1	11.5743	1.78339	0.350098	5.09399	3.50596e-07	1.1495e-06
MMP20	2.23892	1.78311	0.555638	3.20912	0.00133141	0.00260697
PTH2R	120.651	1.7779	0.379654	4.68295	2.82773e-06	8.13381e-06
DNAH17	446.462	1.77285	0.248408	7.13687	9.54804e-13	6.24044e-12
CA12	5810.6	1.76837	0.242758	7.28452	3.22813e-13	2.21164e-12
TMSB15A	83.438	1.76664	0.274056	6.44626	1.14647e-10	5.90829e-10
IGFBP2	23504.6	1.75598	0.229855	7.63951	2.18049e-14	1.70143e-13
ARL4D	1254.73	1.75142	0.162749	10.7614	5.23515e-27	1.33443e-25
HSPA4L	734.281	1.74322	0.168965	10.317	5.90327e-25	1.2486e-23
LAMB4	16.5288	1.74283	0.288456	6.04193	1.52277e-09	6.71899e-09
SYNGR1	736.486	1.73694	0.149545	11.6148	3.46514e-31	1.21292e-29
CDH13	1010.2	1.73144	0.18424	9.39773	5.57549e-21	8.44907e-20
APOA2	3.11981	1.72296	0.524139	3.28722	0.0010118	0.00201731
ESRRB	11.8276	1.72217	0.367802	4.68233	2.8363e-06	8.15611e-06
WNT6	23.3669	1.72146	0.271026	6.35167	2.12993e-10	1.05499e-09
DUSP9	288.506	1.7193	0.267886	6.41804	1.38037e-10	7.05153e-10
FMO3	1546.27	1.71871	0.264353	6.50154	7.95007e-11	4.17274e-10
EPHA8	13.0236	1.71216	0.373141	4.58851	4.46412e-06	1.24797e-05
HIST1H2BM	2.249	1.71203	0.349296	4.90138	9.51663e-07	2.9217e-06
CCL26	70.9837	1.71172	0.242091	7.07056	1.54306e-12	9.83307e-12
TPD52L1	3103.84	1.71051	0.18085	9.45814	3.13477e-21	4.92302e-20
TGM4	13.09	1.7081	0.325268	5.25136	1.50982e-07	5.2133e-07
HOXB13	269.497	1.70808	0.46411	3.68034	0.00023292	0.000512496
RYR3	42.6406	1.70319	0.197657	8.61691	6.87876e-18	7.64167e-17
BICD2	4014.87	1.70132	0.110983	15.3295	4.85913e-53	6.61707e-51
STC2	2073.81	1.70125	0.199794	8.51503	1.66547e-17	1.78989e-16
SERPINE2	4327.89	1.69435	0.190636	8.88786	6.22988e-19	7.73827e-18
MN1	891.445	1.69415	0.168471	10.056	8.6415e-24	1.69773e-22
DEFB1	929.313	1.694	0.343432	4.93258	8.11497e-07	2.5257e-06
RFC4	2068.02	1.6894	0.131928	12.8055	1.5276e-37	8.57958e-36
RAB3B	82.6674	1.68903	0.300659	5.61774	1.93469e-08	7.45167e-08
CNNM1	235.241	1.68262	0.277569	6.06198	1.3446e-09	5.97525e-09
MBL2	1.12209	1.68182	0.596167	2.82105	0.00478662	0.00856902
PRSS21	520.132	1.6627	0.31232	5.32371	1.01672e-07	3.57651e-07
OTX1	335.194	1.66121	0.185858	8.93805	3.96102e-19	5.04181e-18
FSCN1	13656.7	1.66029	0.152605	10.8797	1.44109e-27	3.81007e-26
TCEB3B	2.42782	1.65181	0.360526	4.58167	4.6127e-06	1.28734e-05
NR5A1	12.6141	1.64872	0.360997	4.56713	4.94437e-06	1.37488e-05
CHRNA7	33.1281	1.64786	0.273103	6.03383	1.60122e-09	7.03702e-09
COL9A3	156.485	1.64072	0.246912	6.64495	3.03316e-11	1.67701e-10
SCN2A	130.048	1.63904	0.324312	5.0539	4.32889e-07	1.40266e-06
IGF2BP2	2733.97	1.63753	0.20325	8.05672	7.83712e-16	7.2071e-15
HIST1H2BB	0.619638	1.6374	0.371562	4.40681	1.04904e-05	2.77799e-05
SSTR4	0.774632	1.63645	0.546606	2.99384	0.00275492	0.00513051
MAGEC1	123.808	1.63614	0.574188	2.84949	0.00437899	0.00788472
EPHB3	3403.13	1.63446	0.163381	10.004	1.46354e-23	2.79789e-22
OR10A3	0.56834	1.63301	0.483737	3.37583	0.000735931	0.00150008
GLI1	209.849	1.63209	0.230796	7.07159	1.53166e-12	9.77295e-12
FOLH1	423.974	1.63165	0.212819	7.66685	1.76274e-14	1.39185e-13
AFP	14.4675	1.63114	0.473469	3.4451	0.000570856	0.00118251
SH3BP1	2273.28	1.62839	0.100366	16.2245	3.38319e-59	6.46775e-57
SLC9A3R1	8657.47	1.62248	0.148922	10.8948	1.22051e-27	3.24414e-26
SIAH2	3553.65	1.61682	0.0935261	17.2873	5.86061e-67	1.61834e-64
EDAR	113.634	1.61492	0.300307	5.37755	7.55074e-08	2.69232e-07
HOXA7	248.081	1.61429	0.226118	7.13917	9.38932e-13	6.14074e-12
WNT11	380.477	1.60874	0.288763	5.57112	2.531e-08	9.60698e-08
HOXA11	78.1392	1.60764	0.335537	4.79124	1.65753e-06	4.92747e-06
RASSF9	582.351	1.60421	0.212475	7.55013	4.34839e-14	3.2748e-13
CES4	420.57	1.60365	0.346562	4.62731	3.70442e-06	1.04797e-05
IL1R2	560.586	1.60193	0.256333	6.2494	4.12024e-10	1.96165e-09
FOXE3	6.35392	1.59675	0.322111	4.95714	7.15386e-07	2.24201e-06
DGKG	469.477	1.59521	0.183145	8.71009	3.03635e-18	3.48952e-17
HIST1H2BH	44.417	1.58984	0.2479	6.41323	1.42473e-10	7.25204e-10
SNCAIP	356.928	1.58973	0.177354	8.96358	3.14298e-19	4.0577e-18
SLC1A4	4782.67	1.58888	0.134115	11.8472	2.22487e-32	8.47413e-31
PTPRS	4118.58	1.58846	0.127244	12.4836	9.17781e-36	4.49441e-34
CSRP2	1230.6	1.5869	0.141191	11.2394	2.61006e-29	7.72219e-28
MLLT11	1411.38	1.58552	0.222785	7.11681	1.10457e-12	7.18624e-12
PTGR1	5877.27	1.58146	0.208456	7.58652	3.28615e-14	2.50884e-13
MYB	719.346	1.58135	0.244008	6.48071	9.1293e-11	4.75901e-10
POLQ	522.072	1.57845	0.161744	9.75897	1.68866e-22	2.93478e-21
GPR109B	409.653	1.5755	0.200178	7.87049	3.53268e-15	3.02224e-14
PRAME	2436.28	1.57413	0.342442	4.59676	4.29105e-06	1.20128e-05
DMP1	8.01597	1.5712	0.259439	6.05615	1.39419e-09	6.1846e-09
SLC13A4	26.2386	1.57113	0.233659	6.72403	1.76765e-11	1.00013e-10
SLITRK3	25.2662	1.56724	0.340152	4.60746	4.07618e-06	1.14596e-05
C22orf31	7.30949	1.56028	0.234542	6.65245	2.88254e-11	1.5964e-10
GABRG3	23.7709	1.55692	0.534203	2.91447	0.00356291	0.00651322
DSP	38738.5	1.55672	0.15947	9.76184	1.64143e-22	2.86272e-21
NCAN	5.14825	1.55588	0.322116	4.83018	1.36407e-06	4.09922e-06
PRSS50	117.617	1.55542	0.356064	4.36838	1.25171e-05	3.27972e-05
GAL	177.355	1.54677	0.327701	4.72005	2.35791e-06	6.8598e-06
S100A9	56046.2	1.54624	0.309974	4.9883	6.0912e-07	1.92966e-06
CHRNB2	52.575	1.54572	0.286074	5.40322	6.54565e-08	2.34996e-07
CYP3A4	4.42302	1.54339	0.452097	3.41384	0.000640538	0.00131589
SIX3	44.2257	1.54313	0.413605	3.73092	0.000190785	0.000424959
FGF12	292.301	1.54302	0.269439	5.72678	1.02357e-08	4.09966e-08
PFN2	12092	1.54046	0.165419	9.31251	1.24849e-20	1.83598e-19
EMX1	36.532	1.53988	0.373536	4.12245	3.74872e-05	9.20603e-05
LRRTM2	32.3903	1.53864	0.229824	6.69485	2.15891e-11	1.21116e-10
WNT7B	3460.18	1.53708	0.1697	9.05766	1.33283e-19	1.78087e-18
GABRE	1348.38	1.53274	0.234322	6.54116	6.10453e-11	3.25041e-10
HIST1H3B	4.9214	1.52965	0.248797	6.14819	7.83704e-10	3.58198e-09
HMGCS1	6560.02	1.52907	0.134555	11.3639	6.32924e-30	2.02965e-28
NPR3	356.732	1.5276	0.218407	6.99427	2.66644e-12	1.64845e-11
IL19	7.98627	1.52477	0.420945	3.62225	0.000292054	0.000630742
EFNB1	3431.04	1.52229	0.14128	10.775	4.51869e-27	1.15774e-25
CDC45	1091.42	1.52091	0.148115	10.2684	9.77904e-25	2.0423e-23
HCRTR2	3.73084	1.51981	0.326612	4.65325	3.26745e-06	9.3162e-06
RIMS2	119.329	1.51427	0.342377	4.42283	9.74166e-06	2.58728e-05
NLGN4Y	168.252	1.51408	0.418102	3.62131	0.000293111	0.000632613
OR1J4	1.85786	1.51259	0.333543	4.53491	5.7628e-06	1.58561e-05
PGF	1067.87	1.51012	0.159805	9.44976	3.39607e-21	5.29989e-20
PDPN	3293.62	1.51006	0.182965	8.25329	1.54098e-16	1.51672e-15
FJX1	447.661	1.50894	0.138	10.9344	7.89648e-28	2.12734e-26
PHEX	72.741	1.50491	0.220126	6.8366	8.10947e-12	4.76455e-11
GPX2	12787.3	1.5029	0.350232	4.29115	1.77752e-05	4.54717e-05
CD9	41545.5	1.50264	0.140853	10.6681	1.43471e-26	3.5303e-25
HIST1H2BI	1.3238	1.50263	0.310012	4.84701	1.25335e-06	3.78309e-06
PTDSS1	8667.94	1.50229	0.103338	14.5376	7.00093e-48	7.48347e-46
CRYBB3	4.70625	1.50139	0.250214	6.00043	1.96797e-09	8.56173e-09
EPHB6	759.985	1.50022	0.223714	6.70599	2.00049e-11	1.12483e-10
SCEL	1884.99	-1.5044	0.255304	-5.89258	3.80217e-09	1.60703e-08
SLC3A1	16.5046	-1.50669	0.20691	-7.28188	3.292e-13	2.25074e-12
VNN1	368.331	-1.50739	0.245143	-6.14904	7.79548e-10	3.56462e-09
BIRC3	2895.22	-1.50923	0.198325	-7.60988	2.74346e-14	2.1191e-13
SNCG	1216.05	-1.50939	0.273631	-5.51614	3.46533e-08	1.2907e-07
NRP1	6746.31	-1.51147	0.110297	-13.7037	9.65448e-43	7.49806e-41
SCGN	1.78383	-1.51658	0.508978	-2.97965	0.00288579	0.00535218
FAM149A	265.414	-1.51799	0.16779	-9.04692	1.4706e-19	1.94663e-18
PKIB	675.706	-1.5185	0.22575	-6.72646	1.73844e-11	9.85279e-11
EPOR	320.07	-1.51965	0.107413	-14.1477	1.92897e-45	1.80905e-43
ADH1B	1724.77	-1.51987	0.294629	-5.1586	2.48801e-07	8.33614e-07
STBD1	1384.9	-1.52344	0.145592	-10.4638	1.26734e-25	2.86333e-24
GDF15	2326.12	-1.52531	0.224674	-6.78898	1.12929e-11	6.58049e-11
DNAH11	362.685	-1.52828	0.270401	-5.6519	1.58688e-08	6.19607e-08
LIMCH1	4883.89	-1.53362	0.174004	-8.81369	1.21089e-18	1.45732e-17
OGN	249.73	-1.53494	0.276182	-5.55769	2.73362e-08	1.03405e-07
GLP1R	10.8047	-1.53792	0.317081	-4.85023	1.23317e-06	3.7284e-06
ABCB4	55.6023	-1.53923	0.210777	-7.30264	2.82182e-13	1.95755e-12
MEP1A	14.047	-1.54111	0.240193	-6.41616	1.39757e-10	7.12756e-10
TCF21	333.39	-1.54342	0.200336	-7.70415	1.31719e-14	1.06198e-13
TDGF3	1.70443	-1.54425	0.366522	-4.21324	2.51731e-05	6.31138e-05
PRODH	3108.26	-1.54692	0.229464	-6.74144	1.56822e-11	8.95441e-11
C3	37336.6	-1.54705	0.173195	-8.93244	4.1672e-19	5.28394e-18
KRT18	32905.8	-1.5488	0.13681	-11.3208	1.03567e-29	3.2213e-28
TFDP3	1.0695	-1.54888	0.594813	-2.60398	0.00921468	0.0157178
GPR77	79.5701	-1.55181	0.190347	-8.15254	3.56352e-16	3.37162e-15
LMO7	7514.32	-1.55202	0.12346	-12.571	3.04841e-36	1.54613e-34
BAIAP3	528.266	-1.55471	0.19657	-7.9092	2.59043e-15	2.24707e-14
CALCR	27.6796	-1.55604	0.250969	-6.20013	5.64166e-10	2.63551e-09
S100A4	7833.89	-1.55747	0.183471	-8.48895	2.08507e-17	2.21924e-16
CYP3A5	226.459	-1.55832	0.309268	-5.03874	4.68599e-07	1.50951e-06
RAMP1	1311.54	-1.55869	0.193133	-8.07057	6.99679e-16	6.44626e-15
MST1R	1426.68	-1.56516	0.18887	-8.28699	1.16154e-16	1.15584e-15
RP1	71.8659	-1.56529	0.315201	-4.966	6.83481e-07	2.14743e-06
MB	349.331	-1.56565	0.255566	-6.12621	8.99987e-10	4.09276e-09
CRISP2	26.035	-1.568	0.419889	-3.73433	0.000188215	0.00041961
SLC4A8	249.537	-1.56888	0.198484	-7.90431	2.69415e-15	2.32892e-14
CYP2A6	50.6068	-1.56982	0.421075	-3.72813	0.000192906	0.000429203
ANXA13	20.8	-1.5721	0.346897	-4.53188	5.84624e-06	1.60768e-05
LEFTY2	28.9715	-1.57351	0.25315	-6.2157	5.1096e-10	2.3971e-09
SLC6A14	3395.02	-1.57424	0.259092	-6.07599	1.23228e-09	5.5131e-09
MARCO	1800.49	-1.57526	0.232659	-6.77068	1.28175e-11	7.41236e-11
KIF13B	2172.07	-1.57817	0.13899	-11.3545	7.04216e-30	2.24379e-28
RND1	1182.26	-1.58382	0.226158	-7.00315	2.50269e-12	1.55592e-11
MALL	11365.2	-1.58424	0.172426	-9.18795	4.00405e-20	5.60623e-19
TPTE	17.2638	-1.58758	0.430207	-3.69027	0.000224019	0.000493895
ERBB3	8194.17	-1.58804	0.135792	-11.6946	1.35769e-31	4.96204e-30
TSPAN12	1499.9	-1.58808	0.157059	-10.1114	4.91848e-24	9.83796e-23
OAZ3	92.9456	-1.58865	0.155228	-10.2343	1.39154e-24	2.88794e-23
TFPI	6350.74	-1.58916	0.179984	-8.82943	1.05214e-18	1.27553e-17
CD1E	144.29	-1.59529	0.250856	-6.35937	2.02578e-10	1.00893e-09
VIPR2	39.6175	-1.5998	0.30905	-5.17653	2.26057e-07	7.63496e-07
UGT2B4	13.3562	-1.60047	0.346862	-4.61414	3.94729e-06	1.11288e-05
ICAM4	513.389	-1.60138	0.264805	-6.04737	1.47225e-09	6.51341e-09
AATK	344.249	-1.60378	0.194802	-8.23288	1.82773e-16	1.78306e-15
SLC43A3	4534.72	-1.60419	0.151646	-10.5785	3.74901e-26	8.83149e-25
FGF20	3.27409	-1.6043	0.390258	-4.11088	3.94149e-05	9.64844e-05
KCNJ1	18.7365	-1.60456	0.283169	-5.66645	1.45787e-08	5.7306e-08
AQP4	3048.07	-1.60527	0.307654	-5.21779	1.81069e-07	6.19197e-07
ANG	591.182	-1.60751	0.152589	-10.5349	5.96491e-26	1.38222e-24
TRPC2	5.0052	-1.60966	0.243753	-6.60367	4.01099e-11	2.18603e-10
ICAM1	17134.8	-1.61034	0.163699	-9.8372	7.78443e-23	1.4019e-21
TSPAN4	2155.22	-1.61304	0.118607	-13.5999	4.01195e-42	2.95428e-40
CITED2	4330.84	-1.61742	0.133772	-12.0908	1.18105e-33	5.08261e-32
CD207	504.181	-1.62378	0.303156	-5.35624	8.49726e-08	3.01145e-07
INGX	2.65201	-1.62572	0.267217	-6.08389	1.17299e-09	5.27157e-09
ITGA9	502.972	-1.62633	0.178089	-9.13213	6.71665e-20	9.24795e-19
KCNK3	322.814	-1.62635	0.229644	-7.08208	1.42007e-12	9.11942e-12
PRG2	39.4244	-1.62741	0.202154	-8.05032	8.25773e-16	7.57288e-15
GPR64	142.533	-1.62878	0.24927	-6.53422	6.39413e-11	3.3937e-10
HBA1	423.876	-1.62888	0.321532	-5.06598	4.06297e-07	1.3195e-06
DNAH5	805.733	-1.62988	0.215359	-7.56818	3.78503e-14	2.87668e-13
KCNQ2	16.9968	-1.63074	0.487587	-3.34452	0.000824265	0.00166952
CYP17A1	5.22913	-1.63416	0.292689	-5.58327	2.36038e-08	9.00749e-08
PAK3	33.291	-1.63446	0.332776	-4.9116	9.03377e-07	2.78637e-06
F11	30.3727	-1.63542	0.392926	-4.16216	3.15255e-05	7.81144e-05
CIT	3828.67	-1.63678	0.190779	-8.57944	9.53403e-18	1.04151e-16
TNXB	975.568	-1.63893	0.206211	-7.94783	1.89811e-15	1.67279e-14
SYT7	2334.65	-1.63964	0.20625	-7.94979	1.86829e-15	1.64797e-14
CYB5A	6467.37	-1.64047	0.158084	-10.3772	3.14822e-25	6.83328e-24
OPCML	16.3609	-1.64131	0.262228	-6.25909	3.8724e-10	1.85075e-09
MYH15	26.6394	-1.64209	0.24026	-6.83462	8.22214e-12	4.8279e-11
MMP15	3205.4	-1.64227	0.137422	-11.9506	6.44919e-33	2.5956e-31
SLC5A5	71.6512	-1.64277	0.324149	-5.06793	4.02159e-07	1.30735e-06
RGN	181.086	-1.64301	0.215686	-7.61762	2.58388e-14	2.00518e-13
SLC9A3R2	3317.65	-1.64774	0.117415	-14.0335	9.72455e-45	8.78835e-43
CEACAM4	52.1408	-1.65199	0.213498	-7.7377	1.01232e-14	8.22853e-14
CD1C	214.233	-1.65476	0.216545	-7.64162	2.14503e-14	1.6764e-13
SCN4A	43.0428	-1.65695	0.277738	-5.96589	2.43307e-09	1.04843e-08
B3GNT3	1815.54	-1.65772	0.211061	-7.85422	4.0228e-15	3.41217e-14
ZNF208	70.3791	-1.65842	0.262859	-6.30916	2.80545e-10	1.36644e-09
QSOX1	15602	-1.65969	0.103067	-16.1031	2.42603e-58	4.46615e-56
CSF3R	1552.08	-1.65996	0.191284	-8.67799	4.02836e-18	4.59242e-17
GIPR	48.098	-1.6626	0.208732	-7.96524	1.64903e-15	1.46628e-14
ADRA2A	506.12	-1.66598	0.231192	-7.20607	5.7591e-13	3.84237e-12
ZP2	0.94981	-1.66667	0.475303	-3.50655	0.000453956	0.000955287
AKR1C4	16.4462	-1.66729	0.533514	-3.12511	0.00177741	0.00341038
PLA1A	291.124	-1.66735	0.210277	-7.9293	2.20392e-15	1.92354e-14
HTR1B	8.73537	-1.66764	0.285758	-5.83583	5.3522e-09	2.21878e-08
CD1B	44.3463	-1.67035	0.268625	-6.21816	5.03009e-10	2.36203e-09
FCER1A	285.129	-1.67335	0.275447	-6.07503	1.23966e-09	5.5436e-09
UCN	13.2846	-1.67477	0.209753	-7.9845	1.41089e-15	1.26929e-14
TNFSF15	134.62	-1.67712	0.187452	-8.94692	3.6553e-19	4.68869e-18
PLCH1	827.725	-1.67723	0.170824	-9.81843	9.37935e-23	1.68304e-21
RGS17	118.661	-1.67729	0.248559	-6.74805	1.4984e-11	8.60521e-11
GNG11	1719.52	-1.67774	0.169778	-9.88197	4.98441e-23	9.14206e-22
NRAP	3.47453	-1.68334	0.356755	-4.71848	2.37615e-06	6.90278e-06
RNASE4	1678.57	-1.68472	0.155065	-10.8646	1.69913e-27	4.48039e-26
SLC22A18AS	149.066	-1.6853	0.190884	-8.82892	1.05692e-18	1.27977e-17
ENPP4	1637.29	-1.68555	0.141374	-11.9226	9.02161e-33	3.53086e-31
IL4	0.458525	-1.68599	0.603492	-2.79373	0.00521043	0.0092675
CPAMD8	658.286	-1.68967	0.226016	-7.47592	7.66669e-14	5.63717e-13
HPGDS	165.76	-1.69637	0.191171	-8.87359	7.08224e-19	8.75678e-18
APOD	2162.72	-1.69729	0.247165	-6.86703	6.55544e-12	3.88597e-11
CISH	1609.72	-1.69801	0.132959	-12.771	2.38227e-37	1.32303e-35
ME3	438.926	-1.699	0.150796	-11.2668	1.91308e-29	5.78054e-28
CCBP2	255.539	-1.70568	0.255041	-6.68787	2.26435e-11	1.26745e-10
PTGER2	261.836	-1.71125	0.174351	-9.815	9.70398e-23	1.73815e-21
TCP11	35.6673	-1.71344	0.374182	-4.57916	4.6685e-06	1.30218e-05
NINJ2	522.411	-1.71524	0.151135	-11.349	7.49768e-30	2.37371e-28
PARM1	7125.87	-1.71562	0.203607	-8.42612	3.57311e-17	3.71163e-16
PDX1	44.5533	-1.71989	0.507603	-3.38827	0.000703361	0.00143871
CRIP2	4467.38	-1.72209	0.161222	-10.6815	1.2429e-26	3.07356e-25
ABCA3	7845.46	-1.72313	0.244998	-7.03324	2.0179e-12	1.26801e-11
GOLM1	10346.5	-1.72333	0.11515	-14.966	1.2253e-50	1.46756e-48
DAAM2	1051.81	-1.72347	0.185662	-9.28281	1.65065e-20	2.40603e-19
HYAL1	798.463	-1.72573	0.216278	-7.97924	1.47236e-15	1.31744e-14
MT1A	68.1066	-1.72623	0.309746	-5.57305	2.50311e-08	9.50837e-08
HGFAC	9.52722	-1.72789	0.313499	-5.51163	3.55521e-08	1.3222e-07
ALDOB	35.3913	-1.73034	0.302342	-5.72314	1.04574e-08	4.18168e-08
COBL	985.102	-1.73232	0.210352	-8.23535	1.79039e-16	1.74836e-15
DLC1	2391.27	-1.73766	0.173298	-10.027	1.16012e-23	2.24811e-22
CKMT2	30.5166	-1.74595	0.219	-7.97238	1.55643e-15	1.38767e-14
ICA1	1302.45	-1.74839	0.161914	-10.7982	3.5092e-27	9.06103e-26
RAP1GAP	2867.26	-1.74918	0.184142	-9.49907	2.11763e-21	3.35748e-20
CFB	11001.5	-1.75262	0.19018	-9.21558	3.09607e-20	4.37187e-19
GPR81	194.883	-1.75428	0.32072	-5.46981	4.5051e-08	1.64894e-07
VSX1	5.96105	-1.75496	0.366742	-4.78528	1.7075e-06	5.06111e-06
SLC18A2	72.9154	-1.75653	0.234338	-7.4957	6.59479e-14	4.87426e-13
SRMS	24.6232	-1.75888	0.324668	-5.41746	6.04525e-08	2.17896e-07
RASGRF1	392.808	-1.76093	0.251595	-6.99907	2.57664e-12	1.5999e-11
HAND1	6.26713	-1.76287	0.486544	-3.62326	0.000290914	0.000628417
MNX1	54.6624	-1.76512	0.24883	-7.09365	1.30617e-12	8.42609e-12
MBL1P	31.0698	-1.76824	0.22501	-7.8585	3.88748e-15	3.30303e-14
RRAD	1084.13	-1.77016	0.228876	-7.73415	1.041e-14	8.4547e-14
DUSP4	1486.32	-1.77151	0.229962	-7.7035	1.32394e-14	1.06656e-13
RPH3AL	848.925	-1.77538	0.165654	-10.7174	8.43293e-27	2.13312e-25
CTNNA2	5.50389	-1.78089	0.396943	-4.4865	7.24016e-06	1.96169e-05
TTR	14.8417	-1.78268	0.573875	-3.1064	0.00189382	0.00361839
MRC1	2893.26	-1.78814	0.189025	-9.45983	3.08435e-21	4.85151e-20
TTC39A	1524.34	-1.78934	0.153367	-11.667	1.87874e-31	6.79146e-30
PCSK1N	359.892	-1.79247	0.268216	-6.68294	2.34193e-11	1.30646e-10
PSCA	830.749	-1.80034	0.360351	-4.99606	5.8514e-07	1.85902e-06
WFDC2	12497.2	-1.80352	0.22139	-8.14632	3.75154e-16	3.5417e-15
KDR	2320.27	-1.80538	0.163324	-11.054	2.09581e-28	5.81967e-27
MGLL	6647.47	-1.8063	0.150434	-12.0073	3.25446e-33	1.35366e-31
C5	1002.67	-1.80752	0.210907	-8.57022	1.03285e-17	1.12336e-16
AVPR2	21.99	-1.80754	0.205676	-8.78826	1.51894e-18	1.81269e-17
CXCL5	1100.33	-1.80906	0.30089	-6.01236	1.82847e-09	7.98982e-09
AQP6	24.0028	-1.81181	0.298434	-6.07107	1.27061e-09	5.67437e-09
MMP24	1296.42	-1.81997	0.134087	-13.5731	5.78291e-42	4.13582e-40
CST6	614.651	-1.82246	0.273817	-6.65576	2.81833e-11	1.56345e-10
OXT	3.45994	-1.82412	0.336617	-5.41896	5.99454e-08	2.16147e-07
RPS6KA2	3906.95	-1.82866	0.135404	-13.5053	1.45561e-41	1.00488e-39
EDDM3A	0.835812	-1.82973	0.418454	-4.37259	1.22783e-05	3.22224e-05
LPIN2	4227.84	-1.83191	0.132887	-13.7855	3.11708e-43	2.53991e-41
ITGB3	529.744	-1.83248	0.205599	-8.91289	4.97212e-19	6.24878e-18
TBX15	409.249	-1.83583	0.230061	-7.97974	1.46636e-15	1.31325e-14
CYP21A2	51.2343	-1.83585	0.208038	-8.82458	1.09873e-18	1.32716e-17
ZFR2	48.3167	-1.83658	0.386437	-4.75258	2.00833e-06	5.8928e-06
EEF1A2	1846.45	-1.83704	0.335393	-5.47728	4.31925e-08	1.58793e-07
IBSP	104.482	-1.84671	0.296891	-6.22017	4.9663e-10	2.33317e-09
HMGCS2	47.305	-1.84791	0.426193	-4.33585	1.45201e-05	3.76093e-05
CRIP1	5389.8	-1.84831	0.192888	-9.58229	9.49165e-22	1.54683e-20
PGA5	1.92114	-1.84977	0.587133	-3.15051	0.00162987	0.00314491
OVGP1	137.173	-1.85084	0.175838	-10.5258	6.56976e-26	1.51181e-24
ITIH2	56.4414	-1.85122	0.364389	-5.08034	3.76755e-07	1.22959e-06
HMP19	6.11075	-1.85346	0.32944	-5.6261	1.84334e-08	7.13022e-08
RBP2	6.13893	-1.85519	0.42904	-4.32405	1.53187e-05	3.95747e-05
SFTPC	27986.7	-1.85537	0.421947	-4.39715	1.09681e-05	2.89677e-05
G0S2	1128.88	-1.85827	0.213242	-8.71436	2.92398e-18	3.37207e-17
PDE4C	193.018	-1.8616	0.217483	-8.55974	1.1312e-17	1.22765e-16
GPD1	152.89	-1.86337	0.23344	-7.98221	1.43738e-15	1.29078e-14
PLA2G16	1856.76	-1.86366	0.165611	-11.2532	2.23298e-29	6.72667e-28
NT5E	2785.52	-1.86376	0.203598	-9.15411	5.48062e-20	7.61998e-19
CHAD	54.4824	-1.86449	0.255403	-7.30022	2.87302e-13	1.99168e-12
SFTPD	5671.56	-1.86714	0.29892	-6.24629	4.20316e-10	1.9973e-09
CP	18283	-1.87488	0.246182	-7.61585	2.61966e-14	2.0282e-13
NOX1	18.0363	-1.8772	0.296979	-6.32097	2.5993e-10	1.2754e-09
ADRA1B	53.5814	-1.8843	0.237193	-7.94416	1.95504e-15	1.71992e-14
ENO3	230.849	-1.88782	0.229696	-8.21876	2.05623e-16	1.99424e-15
FOXJ1	1396.79	-1.88956	0.283833	-6.65728	2.78943e-11	1.54915e-10
SYNE1	2552.13	-1.89655	0.155109	-12.2272	2.22484e-34	1.00991e-32
DBC1	266.738	-1.89774	0.375498	-5.05393	4.32807e-07	1.40266e-06
FSCN2	42.3066	-1.8981	0.190128	-9.98329	1.80386e-23	3.43528e-22
GPRC5A	10615.3	-1.91309	0.189463	-10.0974	5.67125e-24	1.12982e-22
HTR4	2.6715	-1.91483	0.386414	-4.95539	7.21857e-07	2.26086e-06
SEMA3B	1232.59	-1.91823	0.222818	-8.60897	7.37211e-18	8.16104e-17
LPL	1702.97	-1.92222	0.219388	-8.76175	1.92236e-18	2.25889e-17
SULT1A2	141.348	-1.92491	0.211785	-9.08897	9.99788e-20	1.36149e-18
SNTB1	2427.12	-1.92664	0.151339	-12.7306	3.99569e-37	2.17056e-35
SLC2A2	2.38717	-1.93569	0.621705	-3.11352	0.00184871	0.00353832
COL4A4	770.099	-1.93733	0.20725	-9.34779	8.95005e-21	1.32993e-19
GCNT3	2114.86	-1.93862	0.300719	-6.44663	1.14365e-10	5.89681e-10
FAM178B	78.5234	-1.94095	0.257538	-7.53658	4.82444e-14	3.60329e-13
PRND	43.4228	-1.94377	0.269077	-7.22384	5.05379e-13	3.39458e-12
FBP1	3175.28	-1.94475	0.153718	-12.6514	1.09929e-36	5.80325e-35
VGF	48.5007	-1.94824	0.275854	-7.06258	1.63439e-12	1.03751e-11
ELANE	4.37735	-1.95483	0.310629	-6.29316	3.11075e-10	1.50408e-09
BMP5	245.271	-1.95607	0.257838	-7.58643	3.28842e-14	2.50884e-13
KCNG2	13.5447	-1.96229	0.244188	-8.03599	9.28301e-16	8.46627e-15
PDK4	1650.51	-1.96603	0.217748	-9.02889	1.73415e-19	2.28636e-18
MBIP	2797.11	-1.97233	0.139113	-14.1779	1.25551e-45	1.2001e-43
CCL13	758.737	-1.97447	0.228928	-8.62484	6.41801e-18	7.16066e-17
SLC22A3	1151.41	-1.97535	0.232505	-8.49598	1.96264e-17	2.09566e-16
DDC	214.854	-1.97596	0.375942	-5.25604	1.47194e-07	5.08958e-07
FUT9	56.6661	-1.97709	0.401147	-4.92859	8.28261e-07	2.57224e-06
QPRT	1215.11	-1.97768	0.215138	-9.19262	3.83393e-20	5.39082e-19
ORM1	386.943	-1.98023	0.287168	-6.89572	5.35911e-12	3.20933e-11
USH1C	157.77	-1.98978	0.375847	-5.29411	1.196e-07	4.17467e-07
CYP4B1	2946.69	-1.99119	0.321006	-6.20298	5.54055e-10	2.59071e-09
NOG	57.4492	-1.99411	0.258314	-7.7197	1.16604e-14	9.43176e-14
FGF9	75.0336	-1.99653	0.278673	-7.16443	7.81088e-13	5.15249e-12
ROS1	1934.19	-1.99776	0.272895	-7.32062	2.46836e-13	1.72681e-12
CLC	33.8358	-1.99889	0.408317	-4.89544	9.80851e-07	3.00482e-06
CDA	611.403	-2.0004	0.258885	-7.72698	1.10126e-14	8.92956e-14
CD55	13705.9	-2.00045	0.148006	-13.516	1.25771e-41	8.74327e-40
THPO	66.7802	-2.01085	0.274963	-7.31315	2.60959e-13	1.82049e-12
DDAH1	3257.59	-2.01151	0.137151	-14.6663	1.0589e-48	1.22402e-46
CCL17	145.863	-2.02146	0.269407	-7.50337	6.21992e-14	4.61779e-13
AMY2B	337.049	-2.02554	0.218728	-9.26052	2.03435e-20	2.92669e-19
ACSM3	474.222	-2.0256	0.20221	-10.0173	1.27939e-23	2.4648e-22
PLEKHA6	1674.91	-2.03351	0.210171	-9.67552	3.83125e-22	6.43352e-21
REN	14.8571	-2.03489	0.278911	-7.29585	2.96776e-13	2.05388e-12
TJP3	1229.4	-2.03768	0.215929	-9.4368	3.8432e-21	5.94172e-20
SCN7A	267.343	-2.03773	0.231405	-8.80591	1.29795e-18	1.55457e-17
CAPN5	1928.91	-2.03875	0.180884	-11.271	1.82383e-29	5.56157e-28
RASD1	2839.36	-2.03941	0.23406	-8.71319	2.95447e-18	3.40329e-17
ZBTB16	96.808	-2.04388	0.280414	-7.2888	3.12731e-13	2.14849e-12
CLCNKB	36.613	-2.04643	0.273741	-7.47578	7.67469e-14	5.63889e-13
LTK	282.648	-2.04895	0.259207	-7.90466	2.68671e-15	2.32653e-14
ATP8A1	1564.49	-2.05247	0.182727	-11.2324	2.82588e-29	8.26239e-28
ADORA1	337.702	-2.0532	0.210337	-9.76147	1.64743e-22	2.86814e-21
HCN4	35.9296	-2.05402	0.343553	-5.97874	2.24864e-09	9.7148e-09
ATP4B	2.44506	-2.0579	0.384411	-5.35339	8.63232e-08	3.05823e-07
FAM135B	7.30064	-2.06411	0.326584	-6.32031	2.61031e-10	1.27954e-09
F2	8.1052	-2.06598	0.51081	-4.04452	5.24298e-05	0.000126567
RHOBTB2	4048.41	-2.07234	0.17266	-12.0024	3.45221e-33	1.42994e-31
NFE2	135.659	-2.07437	0.200402	-10.351	4.14e-25	8.9275e-24
CLCNKA	19.428	-2.0774	0.251187	-8.27031	1.33609e-16	1.32029e-15
SLC7A2	3483.71	-2.07897	0.259172	-8.02157	1.044e-15	9.46935e-15
CYP2B6	19.0611	-2.08142	0.373987	-5.56548	2.61426e-08	9.91164e-08
PGM5	354.659	-2.08279	0.197408	-10.5507	5.04227e-26	1.17665e-24
ADH6	37.3575	-2.08463	0.315178	-6.61415	3.73695e-11	2.04565e-10
GDF5	84.8179	-2.09233	0.279573	-7.48402	7.20824e-14	5.31187e-13
SORBS2	1035.24	-2.09946	0.213987	-9.81114	1.0082e-22	1.79616e-21
ABCC3	7041.35	-2.10055	0.188925	-11.1184	1.0205e-28	2.89852e-27
C5orf4	1406.91	-2.10228	0.2039	-10.3104	6.32656e-25	1.33246e-23
IGFALS	49.5103	-2.10378	0.241185	-8.72269	2.71666e-18	3.15126e-17
AMHR2	6.44063	-2.10913	0.25747	-8.19178	2.57385e-16	2.47213e-15
FABP3	725.708	-2.1111	0.204748	-10.3108	6.30064e-25	1.32982e-23
ARRB1	1417.97	-2.11547	0.135558	-15.6056	6.665e-55	1.00389e-52
TNFRSF10C	289.768	-2.11807	0.162191	-13.0591	5.6422e-39	3.39934e-37
HTR3A	261.804	-2.12097	0.342236	-6.19737	5.74145e-10	2.67961e-09
TRIM10	13.9502	-2.12165	0.365643	-5.80253	6.53233e-09	2.67785e-08
SLC7A9	23.1852	-2.12248	0.306263	-6.93026	4.20071e-12	2.54785e-11
CACNG3	0.569185	-2.12413	0.673717	-3.15286	0.00161681	0.00312152
SLC17A3	1.1297	-2.13097	0.45402	-4.69356	2.68486e-06	7.7318e-06
FAIM2	149.253	-2.13115	0.244347	-8.72181	2.73787e-18	3.17216e-17
KCNN4	1577.61	-2.14288	0.202781	-10.5674	4.21868e-26	9.9144e-25
CRYM	606.968	-2.14875	0.308664	-6.96144	3.36803e-12	2.05914e-11
MYRIP	67.2817	-2.15741	0.224049	-9.62918	6.02075e-22	9.95879e-21
GPR35	360.524	-2.16666	0.23121	-9.37097	7.18666e-21	1.07432e-19
HNF1A	185.435	-2.16716	0.240204	-9.0222	1.84352e-19	2.42412e-18
LRP2	562.767	-2.17083	0.300813	-7.21652	5.33348e-13	3.57038e-12
PON1	40.0288	-2.17415	0.342374	-6.35023	2.15e-10	1.06387e-09
CAV3	1.33963	-2.17549	0.40453	-5.37782	7.53916e-08	2.69012e-07
MAG	6.63197	-2.1755	0.379996	-5.72506	1.03399e-08	4.13971e-08
AQP1	21297.9	-2.17645	0.221138	-9.84206	7.4177e-23	1.34316e-21
HAL	274.497	-2.17684	0.338157	-6.43737	1.21563e-10	6.24203e-10
AVPR1B	2.17951	-2.19645	0.467538	-4.6979	2.62856e-06	7.58506e-06
KISS1	26.0757	-2.20128	0.304227	-7.23564	4.63352e-13	3.1292e-12
DNALI1	886.969	-2.20231	0.211009	-10.4371	1.6794e-25	3.75167e-24
ALPI	0.895694	-2.20267	0.780497	-2.82214	0.00477044	0.00854467
S100P	11172.9	-2.20316	0.343354	-6.41659	1.39361e-10	7.11187e-10
ALOX15B	1752.78	-2.20679	0.245392	-8.99293	2.40726e-19	3.13228e-18
PRG4	253.418	-2.21	0.271909	-8.12773	4.37418e-16	4.11388e-15
CASR	14.8182	-2.21001	0.364469	-6.06366	1.33057e-09	5.91557e-09
AZGP1	3783.89	-2.21148	0.357381	-6.18802	6.09261e-10	2.82889e-09
AHCYL2	5205.22	-2.22354	0.166326	-13.3685	9.23537e-41	6.00058e-39
GPA33	47.1679	-2.23659	0.232221	-9.63127	5.89975e-22	9.7749e-21
CA5A	1.10559	-2.23789	0.596774	-3.74998	0.000176845	0.000395861
TNNC1	183.651	-2.24433	0.265057	-8.46734	2.51059e-17	2.65508e-16
CLDN3	2693.56	-2.24956	0.2687	-8.37202	5.66385e-17	5.81056e-16
OBP2A	7.10377	-2.25353	0.478461	-4.70996	2.47763e-06	7.1787e-06
PTPRN2	739.503	-2.25484	0.212116	-10.6302	2.15553e-26	5.20099e-25
C11orf9	1280.67	-2.25752	0.234251	-9.63717	5.57028e-22	9.25989e-21
SLC30A2	22.6416	-2.26391	0.307347	-7.36599	1.7584e-13	1.24592e-12
NPTX1	763.494	-2.26874	0.312919	-7.25024	4.16026e-13	2.81916e-12
GABBR2	130.728	-2.27098	0.321155	-7.07129	1.53496e-12	9.78769e-12
CPM	6857.01	-2.27659	0.207908	-10.95	6.64609e-28	1.79535e-26
ATP11A	8583.2	-2.28727	0.150323	-15.2157	2.78256e-52	3.63966e-50
DCDC2	213.44	-2.28852	0.266561	-8.58535	9.05616e-18	9.94777e-17
FOXB1	11.503	-2.29135	0.432386	-5.29932	1.16232e-07	4.06424e-07
TMPRSS2	3438.8	-2.2972	0.223773	-10.2658	1.00491e-24	2.09431e-23
ASB4	15.1775	-2.30212	0.302995	-7.59788	3.01012e-14	2.31071e-13
GNA14	358.726	-2.30899	0.182806	-12.6308	1.42744e-36	7.39074e-35
AGR2	18011.4	-2.31442	0.239162	-9.67722	3.76837e-22	6.33864e-21
GLP2R	1.94644	-2.31719	0.488888	-4.73971	2.14021e-06	6.25576e-06
GUCA2B	1.76845	-2.32234	0.602897	-3.85196	0.000117174	0.000269636
CTNND2	97.2831	-2.32616	0.387302	-6.00605	1.90093e-09	8.28097e-09
CEACAM5	32211.4	-2.32912	0.339734	-6.85573	7.09491e-12	4.1833e-11
CLDN9	268.263	-2.33516	0.288382	-8.09748	5.61108e-16	5.22772e-15
TFF3	3522	-2.34548	0.320666	-7.3144	2.58543e-13	1.8049e-12
IL17C	15.8463	-2.35449	0.337965	-6.96667	3.24532e-12	1.98778e-11
QPCT	1950.69	-2.35898	0.225672	-10.4531	1.41791e-25	3.18902e-24
KIAA0408	118.518	-2.36607	0.406805	-5.81624	6.01868e-09	2.47545e-08
BAAT	150.781	-2.36851	0.285867	-8.28533	1.1778e-16	1.17085e-15
HLA-DQB2	2075.38	-2.36897	0.251835	-9.40681	5.1142e-21	7.80956e-20
RNASE1	19765.1	-2.38264	0.170876	-13.9436	3.43931e-44	2.94743e-42
PNMT	26.1889	-2.3848	0.265719	-8.9749	2.83613e-19	3.66632e-18
ACHE	524.142	-2.38557	0.246777	-9.66689	4.16852e-22	6.98808e-21
TOX3	732.189	-2.39938	0.308234	-7.7843	7.01028e-15	5.81228e-14
SERPINA1	38529.8	-2.39998	0.223919	-10.7181	8.37283e-27	2.12332e-25
DUSP13	94.2868	-2.40501	0.350897	-6.85389	7.18703e-12	4.23511e-11
AZU1	6.30247	-2.41644	0.300106	-8.05196	8.14769e-16	7.47887e-15
COX6A2	1.68049	-2.41954	0.643974	-3.75721	0.00017182	0.00038522
S100A5	15.8644	-2.42858	0.275651	-8.81033	1.24775e-18	1.49986e-17
GFRA3	629.067	-2.43501	0.297997	-8.17127	3.05165e-16	2.90858e-15
F5	784.37	-2.43733	0.24416	-9.98251	1.81806e-23	3.45571e-22
CACNA2D2	1411.8	-2.43792	0.26849	-9.08013	1.08444e-19	1.46473e-18
SPTB	1346.31	-2.45726	0.227223	-10.8143	2.94429e-27	7.64207e-26
HSD17B6	769.187	-2.46561	0.211652	-11.6494	2.31206e-31	8.26769e-30
AQP2	7.70438	-2.47225	0.399262	-6.19204	5.93901e-10	2.76274e-09
CSF2	84.3334	-2.47576	0.302387	-8.1874	2.66927e-16	2.55638e-15
ART1	1.29026	-2.47606	0.458796	-5.39686	6.78184e-08	2.43212e-07
FGF18	46.7037	-2.49027	0.247374	-10.0668	7.74257e-24	1.52716e-22
KCNQ3	186.782	-2.49325	0.247207	-10.0857	6.39206e-24	1.26833e-22
CNTN6	35.1028	-2.49955	0.37033	-6.74953	1.48326e-11	8.52315e-11
VIL1	691.981	-2.50206	0.457252	-5.47195	4.45118e-08	1.6304e-07
ST3GAL5	2403.48	-2.5023	0.164012	-15.2568	1.48412e-52	1.96715e-50
SCTR	421.072	-2.53284	0.301924	-8.38897	4.90405e-17	5.04671e-16
SLC4A4	1126.57	-2.54018	0.231412	-10.9769	4.9374e-28	1.34473e-26
ABCC6	444.237	-2.5471	0.185202	-13.7531	4.88111e-43	3.91315e-41
PDE1C	67.6721	-2.5508	0.274897	-9.27911	1.70894e-20	2.48009e-19
SELENBP1	5017.19	-2.57092	0.201179	-12.7792	2.1416e-37	1.19604e-35
ORM2	201.306	-2.57695	0.364263	-7.07443	1.50067e-12	9.60603e-12
XAGE2	36.9383	-2.58201	0.474786	-5.43827	5.38017e-08	1.95269e-07
CCL15	56.6803	-2.58868	0.400014	-6.47147	9.70526e-11	5.04339e-10
ACOX2	362.578	-2.60649	0.159423	-16.3495	4.38552e-60	8.71929e-58
SCGB2A1	73.5175	-2.60995	0.356084	-7.3296	2.3084e-13	1.61946e-12
PLUNC	6763.41	-2.62429	0.478191	-5.48796	4.066e-08	1.50316e-07
HPGD	3968.24	-2.63621	0.235538	-11.1923	4.44813e-29	1.278e-27
ALDH3B1	3447.41	-2.64242	0.196972	-13.4152	4.92757e-41	3.24404e-39
ADAM29	5.32585	-2.64736	0.371585	-7.1245	1.04456e-12	6.80021e-12
AGRP	8.88109	-2.65344	0.301981	-8.78677	1.53921e-18	1.83469e-17
KRT7	24913.5	-2.65494	0.257308	-10.3181	5.83465e-25	1.23672e-23
CACNA1D	291.48	-2.6599	0.219974	-12.0918	1.16639e-33	5.04134e-32
AMBP	104.538	-2.66298	0.358075	-7.43693	1.03055e-13	7.46155e-13
SMPDL3B	2028.06	-2.67265	0.184243	-14.5061	1.10839e-47	1.14776e-45
DPP4	4430.41	-2.67282	0.241895	-11.0495	2.20418e-28	6.10357e-27
CPN1	1.88635	-2.67608	0.717597	-3.72922	0.000192075	0.000427544
MUC1	26852.9	-2.67751	0.199539	-13.4185	4.7108e-41	3.122e-39
SERPINA5	175.848	-2.68233	0.291901	-9.18918	3.95851e-20	5.55029e-19
VSIG2	920.5	-2.68588	0.298426	-9.00014	2.25425e-19	2.94861e-18
SFTPB	224790	-2.70208	0.308577	-8.7566	2.01221e-18	2.35889e-17
SPDEF	1243.1	-2.70306	0.282838	-9.55692	1.21309e-21	1.95469e-20
APOBEC2	19.8385	-2.71357	0.272872	-9.9445	2.665e-23	4.98923e-22
ENPP3	239.581	-2.72679	0.324529	-8.40231	4.37786e-17	4.50988e-16
PCP4	310.501	-2.73799	0.376822	-7.26599	3.70315e-13	2.52489e-12
PPBP	86.5825	-2.73948	0.380715	-7.19561	6.21837e-13	4.13214e-12
EREG	1036.17	-2.7435	0.357874	-7.6661	1.77306e-14	1.39778e-13
TRIM31	240.933	-2.74435	0.305529	-8.98231	2.65135e-19	3.43638e-18
HPN	1721.54	-2.75421	0.266617	-10.3302	5.14478e-25	1.09752e-23
COL4A3	431.126	-2.75926	0.238435	-11.5724	5.68969e-31	1.97077e-29
ALPP	68.1554	-2.76586	0.348284	-7.9414	1.99916e-15	1.75717e-14
AMY1A	1983.33	-2.76853	0.317313	-8.72493	2.66351e-18	3.09322e-17
C8B	44.0174	-2.78413	0.400602	-6.94988	3.65589e-12	2.22691e-11
GPR12	7.37565	-2.78856	0.465899	-5.98534	2.15941e-09	9.35445e-09
CYP1A1	18.7913	-2.80658	0.434755	-6.45555	1.0783e-10	5.58299e-10
CLDN18	2125.47	-2.81215	0.365964	-7.68423	1.53918e-14	1.2231e-13
LHCGR	5.61246	-2.81749	0.485075	-5.80835	6.30902e-09	2.59165e-08
SLC16A4	1278.56	-2.82207	0.222324	-12.6935	6.42318e-37	3.45151e-35
ITPKA	535.828	-2.8222	0.23735	-11.8905	1.32671e-32	5.1721e-31
KCNC2	3.12347	-2.82414	0.579156	-4.8763	1.08094e-06	3.2962e-06
PNMA2	862.792	-2.82791	0.183661	-15.3974	1.7032e-53	2.38472e-51
AGT	725.279	-2.85053	0.261041	-10.9198	9.2657e-28	2.47608e-26
SLC5A2	8.7987	-2.85111	0.327037	-8.71798	2.8321e-18	3.27371e-17
CLCA1	2.54962	-2.8528	0.693705	-4.1124	3.91563e-05	9.59222e-05
CEACAM6	52516.3	-2.86282	0.252802	-11.3244	9.93822e-30	3.10679e-28
ACSL5	5552.75	-2.87703	0.168357	-17.0888	1.79702e-65	4.58057e-63
KCNK5	1905.08	-2.87798	0.180736	-15.9237	4.33987e-57	7.56889e-55
B3GAT1	143.326	-2.88722	0.266052	-10.8521	1.94862e-27	5.12466e-26
PRTN3	3.80573	-2.91209	0.435499	-6.68678	2.28128e-11	1.27621e-10
CGA	9.81317	-2.92338	0.530718	-5.50836	3.62191e-08	1.3465e-07
TUBA3C	5.17674	-2.92632	0.646827	-4.52412	6.06465e-06	1.66405e-05
FOXA2	700.473	-2.92662	0.258015	-11.3428	8.04803e-30	2.53182e-28
C4BPA	7462.76	-2.94391	0.312612	-9.41715	4.63495e-21	7.1105e-20
HOXD1	469.221	-2.94547	0.237922	-12.38	3.3539e-35	1.59527e-33
ASCL1	135.906	-2.95947	0.407381	-7.26462	3.74094e-13	2.54542e-12
SLC34A2	52790.9	-2.97216	0.25422	-11.6913	1.41192e-31	5.14134e-30
CPB2	108.268	-2.97343	0.367199	-8.09761	5.60505e-16	5.227e-15
XAGE1D	5478.61	-2.98231	0.436713	-6.829	8.55087e-12	5.01796e-11
HGD	694.03	-2.98326	0.385798	-7.73268	1.05304e-14	8.54549e-14
ABP1	1315.06	-2.99303	0.323765	-9.24448	2.36397e-20	3.38132e-19
PON3	1922.53	-2.99342	0.214166	-13.9771	2.14929e-44	1.89081e-42
SGK2	95.4124	-2.99981	0.262686	-11.4198	3.33153e-30	1.09665e-28
CDKL2	533.244	-3.0029	0.214421	-14.0047	1.4596e-44	1.3072e-42
PHOX2B	1.75292	-3.00308	0.788176	-3.81016	0.000138878	0.000315707
LECT1	86.6009	-3.00814	0.585343	-5.13911	2.76044e-07	9.19007e-07
AMY2A	34.7624	-3.01099	0.294391	-10.2278	1.48804e-24	3.07539e-23
DMGDH	80.2752	-3.01521	0.245489	-12.2825	1.12485e-34	5.17691e-33
GAL3ST1	151.417	-3.01782	0.231732	-13.0229	9.0644e-39	5.39576e-37
C8A	8.03839	-3.0575	0.515881	-5.92675	3.0899e-09	1.31718e-08
LCT	35.1476	-3.05765	0.392374	-7.79269	6.55973e-15	5.47e-14
SSX2	2.42258	-3.07508	0.747265	-4.11511	3.86988e-05	9.48716e-05
SLC28A2	44.4001	-3.07768	0.753358	-4.08528	4.40228e-05	0.000107157
CST5	13.6142	-3.09616	0.333781	-9.27602	1.75931e-20	2.54575e-19
CYP2B7P1	2790.65	-3.10711	0.294501	-10.5504	5.05833e-26	1.17763e-24
CEACAM8	6.50101	-3.1084	0.409955	-7.58229	3.39509e-14	2.58427e-13
LGSN	455.846	-3.13229	0.369753	-8.47131	2.42639e-17	2.57425e-16
GUCA2A	1.639	-3.13654	0.443504	-7.07218	1.52518e-12	9.73783e-12
AKR7A3	363.109	-3.15117	0.297612	-10.5882	3.38022e-26	7.98165e-25
RORC	1488.69	-3.16918	0.224928	-14.0898	4.38972e-45	4.0035e-43
PLA2G1B	90.3173	-3.17181	0.350544	-9.04826	1.45261e-19	1.93054e-18
IHH	32.4873	-3.19953	0.333509	-9.59351	8.51361e-22	1.3943e-20
REG1A	37.2392	-3.20045	0.573687	-5.57874	2.42268e-08	9.22046e-08
INSL6	1.15491	-3.22081	1.14133	-2.82196	0.00477305	0.00854782
GRK1	4.28296	-3.22667	0.502794	-6.41747	1.38562e-10	7.07469e-10
PAEP	1384.55	-3.24476	0.44877	-7.23034	4.81782e-13	3.24485e-12
CTSE	11451	-3.25296	0.314975	-10.3277	5.28326e-25	1.12465e-23
GCKR	21.0718	-3.25802	0.328481	-9.91845	3.46095e-23	6.45503e-22
GPR39	845.027	-3.26278	0.196454	-16.6084	6.05884e-62	1.28151e-59
GP2	48.6496	-3.26629	0.747246	-4.3711	1.23621e-05	3.24166e-05
ERN2	661.628	-3.26701	0.361339	-9.04138	1.54703e-19	2.04236e-18
IGFBP1	37.2868	-3.27908	0.357949	-9.16076	5.15349e-20	7.17519e-19
SULT1C2	362.363	-3.29664	0.245768	-13.4136	5.03422e-41	3.29245e-39
PRLHR	1.52241	-3.31728	0.958775	-3.45991	0.000540346	0.00112376
FOXA3	307.434	-3.32955	0.270076	-12.3282	6.38632e-35	2.98058e-33
MSLN	11366.3	-3.33855	0.349627	-9.54889	1.31094e-21	2.10194e-20
INHA	219.745	-3.35145	0.325789	-10.2872	8.04835e-25	1.68795e-23
SSX1	6.74251	-3.36502	0.745911	-4.51129	6.44333e-06	1.76067e-05
SERPIND1	695.735	-3.37861	0.347874	-9.71216	2.67616e-22	4.55543e-21
CDH15	123.928	-3.37958	0.250429	-13.4951	1.67027e-41	1.14511e-39
OPRD1	2.55355	-3.38853	0.748886	-4.52476	6.04631e-06	1.65948e-05
UGT2B15	104.614	-3.39591	0.385502	-8.80907	1.26188e-18	1.51502e-17
PIGR	23988	-3.40362	0.292891	-11.6208	3.23123e-31	1.14312e-29
APOH	159.85	-3.41505	0.38664	-8.83264	1.02235e-18	1.24245e-17
PCSK2	579.329	-3.41694	0.45306	-7.54192	4.63117e-14	3.46415e-13
A1CF	1.95851	-3.41817	0.769146	-4.44412	8.82539e-06	2.36159e-05
TMEM59L	665.921	-3.46101	0.328543	-10.5344	5.99361e-26	1.38564e-24
TFPI2	6392.69	-3.50427	0.345393	-10.1457	3.46154e-24	7.03705e-23
SLC14A2	74.8797	-3.51088	0.402309	-8.72683	2.61915e-18	3.04526e-17
NR1H4	9.72403	-3.526	0.501942	-7.02473	2.1448e-12	1.3435e-11
NMNAT2	606.126	-3.52691	0.259588	-13.5866	4.81166e-42	3.49144e-40
FMO5	1414.45	-3.54566	0.223668	-15.8523	1.35508e-56	2.24514e-54
SSX5	2.07905	-3.54966	0.790528	-4.49024	7.11434e-06	1.93128e-05
SLC13A2	70.6601	-3.56805	0.449991	-7.92917	2.20618e-15	1.92382e-14
CAPN9	242.074	-3.61311	0.300493	-12.0239	2.65962e-33	1.12031e-31
NAPSA	46059.9	-3.64217	0.298036	-12.2206	2.4143e-34	1.086e-32
CKM	64.1152	-3.65002	0.286304	-12.7488	3.16775e-37	1.73981e-35
TREH	5.77554	-3.65476	0.460713	-7.93284	2.14197e-15	1.87606e-14
ARSE	833.254	-3.68379	0.253281	-14.5442	6.35246e-48	6.86411e-46
AQP5	2282.93	-3.68402	0.374444	-9.83865	7.67339e-23	1.38441e-21
HNF1B	781.006	-3.74755	0.270594	-13.8494	1.28343e-43	1.07215e-41
PLA2G10	379.35	-3.75036	0.269067	-13.9384	3.70179e-44	3.14526e-42
HABP2	660.703	-3.75721	0.284057	-13.2269	6.13334e-40	3.90843e-38
NKX2-1	3652.99	-3.76504	0.266933	-14.1048	3.54733e-45	3.26519e-43
TSPAN8	3356.15	-3.76523	0.321488	-11.7119	1.10809e-31	4.07982e-30
ENAM	43.5507	-3.78532	0.332347	-11.3897	4.70866e-30	1.5297e-28
T	18.2	-3.79399	0.505208	-7.50975	5.92408e-14	4.40803e-13
NPC1L1	146.323	-3.80036	0.313921	-12.1061	9.80125e-34	4.27343e-32
FOLR1	4329.37	-3.81107	0.276685	-13.774	3.6532e-43	2.95256e-41
UPK3A	40.9993	-3.82962	0.281114	-13.623	2.92276e-42	2.16829e-40
CRLF1	4001.28	-3.84863	0.332038	-11.5909	4.58175e-31	1.59815e-29
MYBPH	61.0681	-3.86898	0.309486	-12.5013	7.34524e-36	3.65095e-34
DIO1	71.8732	-3.8812	0.315108	-12.317	7.33303e-35	3.40643e-33
AQP7	66.6198	-3.97113	0.291331	-13.631	2.61915e-42	1.9725e-40
FGL1	815.315	-4.01407	0.453032	-8.86046	7.96823e-19	9.79137e-18
C4BPB	225.233	-4.04256	0.323739	-12.4871	8.77896e-36	4.32038e-34
GCG	2.55239	-4.07034	0.85516	-4.75974	1.93839e-06	5.70104e-06
APOBEC1	29.5502	-4.08743	0.570318	-7.16693	7.66971e-13	5.06272e-12
FGA	9791.58	-4.15879	0.440375	-9.44375	3.5966e-21	5.57782e-20
UGT2B11	8.19172	-4.17994	0.561174	-7.44857	9.43601e-14	6.85697e-13
RGS7	18.5556	-4.19784	0.384927	-10.9055	1.0844e-27	2.89009e-26
BHMT2	409.549	-4.20412	0.289567	-14.5187	9.229e-48	9.76015e-46
TFF1	409.765	-4.21427	0.435113	-9.68546	3.47647e-22	5.8675e-21
FGG	18189.6	-4.21459	0.40453	-10.4185	2.04167e-25	4.49032e-24
HNF4A	150.732	-4.23858	0.376024	-11.2721	1.80232e-29	5.52989e-28
SLC6A3	209.063	-4.26417	0.366912	-11.6218	3.19442e-31	1.13413e-29
CPS1	4920.44	-4.30366	0.401966	-10.7065	9.48669e-27	2.39358e-25
NR0B2	139.398	-4.38937	0.347011	-12.6491	1.13207e-36	5.9231e-35
HHLA2	851.977	-4.40493	0.361399	-12.1885	3.57767e-34	1.58775e-32
CLDN2	1471.67	-4.42181	0.334649	-13.2133	7.35607e-40	4.65775e-38
CALY	12.07	-4.48542	0.479001	-9.36411	7.66969e-21	1.14481e-19
INSL4	61.6991	-4.53198	0.728221	-6.22336	4.86611e-10	2.28719e-09
SPP2	14.0501	-4.56165	0.491143	-9.28782	1.57488e-20	2.30233e-19
ALPPL2	83.8696	-4.56325	0.413137	-11.0454	2.30833e-28	6.3742e-27
SERPINA4	101.469	-4.57225	0.486454	-9.39915	5.5006e-21	8.36109e-20
MUC6	380.813	-4.58834	0.396644	-11.5679	5.991e-31	2.06078e-29
GJB1	608.085	-4.60138	0.317015	-14.5147	9.77796e-48	1.02319e-45
CHIA	392.059	-4.67175	0.387935	-12.0426	2.12089e-33	9.01017e-32
HAVCR1	73.3565	-4.712	0.4131	-11.4065	3.88245e-30	1.27378e-28
SST	28.4138	-4.71879	0.629323	-7.4982	6.47014e-14	4.78739e-13
TNNC2	290.16	-4.75554	0.351636	-13.5241	1.12769e-41	7.95059e-40
CALCA	220.151	-4.81613	0.503615	-9.56313	1.14247e-21	1.84672e-20
CDH17	438.785	-4.8587	0.350575	-13.8592	1.11863e-43	9.42398e-42
CNGA3	135.841	-5.12888	0.354321	-14.4752	1.73776e-47	1.78094e-45
FGB	5416.68	-5.15542	0.556905	-9.25727	2.09721e-20	3.01277e-19
TINAG	57.7778	-5.16801	0.556841	-9.28093	1.68001e-20	2.44524e-19
CELF3	23.5844	-5.29931	0.527741	-10.0415	1.0015e-23	1.95214e-22
NEUROD1	19.6892	-5.42596	0.75664	-7.17112	7.43852e-13	4.92647e-12
TM4SF5	15.7182	-5.42942	0.65121	-8.33743	7.59204e-17	7.69342e-16
SLC1A7	944.388	-5.55873	0.322079	-17.2589	9.59648e-67	2.57834e-64
PGC	15137.5	-5.99001	0.411104	-14.5706	4.32369e-48	4.72327e-46
IL1F7	128.841	-6.00455	0.429857	-13.9687	2.42004e-44	2.11032e-42
TFF2	244.47	-6.09862	0.740882	-8.23157	1.84775e-16	1.80083e-15
TM4SF4	268.712	-6.24114	0.374368	-16.6711	2.12603e-62	4.69663e-60
LGALS4	893.697	-6.27895	0.392929	-15.9799	1.76561e-57	3.13428e-55
CLDN6	987.325	-6.62236	0.421925	-15.6956	1.6212e-55	2.51818e-53
SPINK1	3426.23	-6.83734	0.331231	-20.6422	1.14766e-94	1.26765e-91
SPINK4	63.1305	-6.93486	0.808328	-8.57926	9.54823e-18	1.04192e-16

## Sheet: TCGA_ID
ID	Index	Cell type
TCGA-35-4123-01A-01R-1107-07	LUAD	Adc
TCGA-05-4432-01A-01R-1206-07	LUAD	Adc
TCGA-05-5425-01A-02R-1628-07	LUAD	Adc
TCGA-38-4625-01A-01R-1206-07	LUAD	Adc
TCGA-05-4415-01A-22R-1858-07	LUAD	Adc
TCGA-44-2657-01A-01R-1107-07	LUAD	Adc
TCGA-05-4418-01A-01R-1206-07	LUAD	Adc
TCGA-05-4433-01A-22R-1858-07	LUAD	Adc
TCGA-44-6774-01A-21R-1858-07	LUAD	Adc
TCGA-44-A47B-01A-11R-A24H-07	LUAD	Adc
TCGA-05-4424-01A-22R-1858-07	LUAD	Adc
TCGA-05-5429-01A-01R-1628-07	LUAD	Adc
TCGA-05-4434-01A-01R-1206-07	LUAD	Adc
TCGA-44-6775-01A-11R-1858-07	LUAD	Adc
TCGA-05-4384-01A-01R-1755-07	LUAD	Adc
TCGA-49-4487-01A-21R-1858-07	LUAD	Adc
TCGA-05-4398-01A-01R-1206-07	LUAD	Adc
TCGA-38-A44F-01A-11R-A24H-07	LUAD	Adc
TCGA-35-5375-01A-01R-1628-07	LUAD	Adc
TCGA-05-4405-01A-21R-1858-07	LUAD	Adc
TCGA-05-4395-01A-01R-1206-07	LUAD	Adc
TCGA-05-4402-01A-01R-1206-07	LUAD	Adc
TCGA-44-A47G-01A-21R-A24H-07	LUAD	Adc
TCGA-44-7660-01A-11R-2066-07	LUAD	Adc
TCGA-49-4501-01A-01R-1206-07	LUAD	Adc
TCGA-05-4426-01A-01R-1206-07	LUAD	Adc
TCGA-38-7271-01A-11R-2039-07	LUAD	Adc
TCGA-44-2659-01A-01R-0946-07	LUAD	Adc
TCGA-44-7670-01A-11R-2066-07	LUAD	Adc
TCGA-44-2665-01A-01R-0946-07	LUAD	Adc
TCGA-38-4627-01A-01R-1206-07	LUAD	Adc
TCGA-49-4505-01A-01R-1206-07	LUAD	Adc
TCGA-49-4507-01A-01R-1206-07	LUAD	Adc
TCGA-49-4494-01A-01R-1206-07	LUAD	Adc
TCGA-44-5643-01A-01R-1628-07	LUAD	Adc
TCGA-44-2666-01A-01R-0946-07	LUAD	Adc
TCGA-44-6148-01A-11R-1755-07	LUAD	Adc
TCGA-44-2655-01A-01R-0946-07	LUAD	Adc
TCGA-05-4244-01A-01R-1107-07	LUAD	Adc
TCGA-49-4490-01A-21R-1858-07	LUAD	Adc
TCGA-38-4626-01A-01R-1206-07	LUAD	Adc
TCGA-44-7672-01A-11R-2066-07	LUAD	Adc
TCGA-44-4112-01A-01R-1107-07	LUAD	Adc
TCGA-05-4250-01A-01R-1107-07	LUAD	Adc
TCGA-44-7662-01A-11R-2066-07	LUAD	Adc
TCGA-44-6776-01A-11R-1858-07	LUAD	Adc
TCGA-05-4389-01A-01R-1206-07	LUAD	Adc
TCGA-44-A4SS-01A-11R-A24X-07	LUAD	Adc
TCGA-05-4420-01A-01R-1206-07	LUAD	Adc
TCGA-44-A4SU-01A-11R-A24X-07	LUAD	Adc
TCGA-44-5644-01A-21R-2039-07	LUAD	Adc
TCGA-44-8120-01A-11R-2241-07	LUAD	Adc
TCGA-05-4397-01A-01R-1206-07	LUAD	Adc
TCGA-44-7667-01A-31R-2066-07	LUAD	Adc
TCGA-44-7669-01A-21R-2066-07	LUAD	Adc
TCGA-38-4632-01A-01R-1755-07	LUAD	Adc
TCGA-05-4427-01A-21R-1858-07	LUAD	Adc
TCGA-05-4410-01A-21R-1858-07	LUAD	Adc
TCGA-35-4122-01A-01R-1107-07	LUAD	Adc
TCGA-05-4390-01A-02R-1755-07	LUAD	Adc
TCGA-44-3398-01A-01R-1107-07	LUAD	Adc
TCGA-44-2668-01A-01R-0946-07	LUAD	Adc
TCGA-05-5428-01A-01R-1628-07	LUAD	Adc
TCGA-44-6779-01A-11R-1858-07	LUAD	Adc
TCGA-44-A479-01A-31R-A24H-07	LUAD	Adc
TCGA-44-3396-01A-01R-1206-07	LUAD	Adc
TCGA-38-4631-01A-01R-1755-07	LUAD	Adc
TCGA-44-6146-01A-11R-1755-07	LUAD	Adc
TCGA-05-4422-01A-01R-1206-07	LUAD	Adc
TCGA-05-4417-01A-22R-1858-07	LUAD	Adc
TCGA-44-8119-01A-11R-2241-07	LUAD	Adc
TCGA-05-4396-01A-21R-1858-07	LUAD	Adc
TCGA-05-5423-01A-01R-1628-07	LUAD	Adc
TCGA-44-6777-01A-11R-1858-07	LUAD	Adc
TCGA-44-3919-01A-02R-1107-07	LUAD	Adc
TCGA-44-2656-01A-02R-0946-07	LUAD	Adc
TCGA-44-6778-01A-11R-1858-07	LUAD	Adc
TCGA-49-4486-01A-01R-1206-07	LUAD	Adc
TCGA-44-6145-01A-11R-1755-07	LUAD	Adc
TCGA-44-8117-01A-11R-2241-07	LUAD	Adc
TCGA-05-4425-01A-01R-1755-07	LUAD	Adc
TCGA-49-4488-01A-01R-1755-07	LUAD	Adc
TCGA-49-4512-01A-21R-1858-07	LUAD	Adc
TCGA-44-7661-01A-11R-2066-07	LUAD	Adc
TCGA-44-3918-01A-01R-1107-07	LUAD	Adc
TCGA-44-7671-01A-11R-2066-07	LUAD	Adc
TCGA-38-6178-01A-11R-1755-07	LUAD	Adc
TCGA-49-4506-01A-01R-1206-07	LUAD	Adc
TCGA-44-A47A-01A-21R-A24H-07	LUAD	Adc
TCGA-38-4628-01A-01R-1206-07	LUAD	Adc
TCGA-05-4382-01A-01R-1206-07	LUAD	Adc
TCGA-49-4510-01A-01R-1206-07	LUAD	Adc
TCGA-44-5645-01A-01R-1628-07	LUAD	Adc
TCGA-44-2662-01A-01R-0946-07	LUAD	Adc
TCGA-05-4249-01A-01R-1107-07	LUAD	Adc
TCGA-44-7659-01A-11R-2066-07	LUAD	Adc
TCGA-05-4403-01A-01R-1206-07	LUAD	Adc
TCGA-35-3615-01A-01R-0946-07	LUAD	Adc
TCGA-05-4430-01A-02R-1206-07	LUAD	Adc
TCGA-05-5715-01A-01R-1628-07	LUAD	Adc
TCGA-22-4604-01A-01R-1201-07	LUSC	Ssc
TCGA-22-4596-01A-01R-1201-07	LUSC	Ssc
TCGA-33-AASL-01A-11R-A405-07	LUSC	Ssc
TCGA-22-5492-01A-01R-1635-07	LUSC	Ssc
TCGA-33-4587-01A-11R-2125-07	LUSC	Ssc
TCGA-22-5481-01A-31R-1949-07	LUSC	Ssc
TCGA-34-2600-01A-01R-0851-07	LUSC	Ssc
TCGA-22-4607-01A-01R-1201-07	LUSC	Ssc
TCGA-22-5472-01A-01R-1635-07	LUSC	Ssc
TCGA-21-1081-01A-01R-0692-07	LUSC	Ssc
TCGA-18-3407-01A-01R-0980-07	LUSC	Ssc
TCGA-22-A5C4-01A-12R-A27Q-07	LUSC	Ssc
TCGA-18-4721-01A-01R-1443-07	LUSC	Ssc
TCGA-22-4594-01A-01R-1201-07	LUSC	Ssc
TCGA-22-4609-01A-21R-2125-07	LUSC	Ssc
TCGA-18-4086-01A-01R-1100-07	LUSC	Ssc
TCGA-21-1080-01A-01R-0692-07	LUSC	Ssc
TCGA-21-1076-01A-01R-0692-07	LUSC	Ssc
TCGA-22-1012-01A-01R-0692-07	LUSC	Ssc
TCGA-21-5787-01A-01R-1635-07	LUSC	Ssc
TCGA-18-3410-01A-01R-0980-07	LUSC	Ssc
TCGA-22-1000-01A-01R-A32Z-07	LUSC	Ssc
TCGA-18-3412-01A-01R-0980-07	LUSC	Ssc
TCGA-33-4532-01A-01R-1201-07	LUSC	Ssc
TCGA-22-4613-01A-01R-1443-07	LUSC	Ssc
TCGA-21-5782-01A-01R-1635-07	LUSC	Ssc
TCGA-18-3415-01A-01R-0980-07	LUSC	Ssc
TCGA-18-3416-01A-01R-0980-07	LUSC	Ssc
TCGA-22-1017-01A-01R-0692-07	LUSC	Ssc
TCGA-22-4599-01A-01R-1443-07	LUSC	Ssc
TCGA-21-1079-01A-01R-0692-07	LUSC	Ssc
TCGA-21-5783-01A-41R-2187-07	LUSC	Ssc
TCGA-33-A4WN-01A-11R-A262-07	LUSC	Ssc
TCGA-21-1071-01A-01R-0692-07	LUSC	Ssc
TCGA-33-4582-01A-01R-1443-07	LUSC	Ssc
TCGA-33-4533-01A-01R-1201-07	LUSC	Ssc
TCGA-34-2608-01A-02R-0851-07	LUSC	Ssc
TCGA-33-4583-01A-01R-1443-07	LUSC	Ssc
TCGA-33-4586-01A-01R-1443-07	LUSC	Ssc
TCGA-22-5491-01A-01R-1635-07	LUSC	Ssc
TCGA-34-5232-01A-21R-1820-07	LUSC	Ssc
TCGA-33-4547-01A-01R-1201-07	LUSC	Ssc
TCGA-33-AASI-01A-22R-A405-07	LUSC	Ssc
TCGA-33-4589-01A-01R-1443-07	LUSC	Ssc
TCGA-22-5482-01A-01R-1635-07	LUSC	Ssc
TCGA-34-7107-01A-11R-1949-07	LUSC	Ssc
TCGA-18-4083-01A-01R-1100-07	LUSC	Ssc
TCGA-18-3411-01A-01R-0980-07	LUSC	Ssc
TCGA-22-0940-01A-01R-0692-07	LUSC	Ssc
TCGA-33-A5GW-01A-11R-A27Q-07	LUSC	Ssc
TCGA-34-5240-01A-01R-1443-07	LUSC	Ssc
TCGA-34-5236-01A-21R-1820-07	LUSC	Ssc
TCGA-18-3406-01A-01R-0980-07	LUSC	Ssc
TCGA-34-5234-01A-01R-1635-07	LUSC	Ssc
TCGA-22-5479-01A-31R-1949-07	LUSC	Ssc
TCGA-33-AASB-01A-11R-A405-07	LUSC	Ssc
TCGA-22-5473-01A-01R-1635-07	LUSC	Ssc
TCGA-33-6738-01A-11R-1949-07	LUSC	Ssc
TCGA-18-3421-01A-01R-0980-07	LUSC	Ssc
TCGA-33-AASD-01A-11R-A405-07	LUSC	Ssc
TCGA-34-5928-01A-11R-1820-07	LUSC	Ssc
TCGA-22-4593-01A-21R-1820-07	LUSC	Ssc
TCGA-22-5471-01A-01R-1635-07	LUSC	Ssc
TCGA-22-5485-01A-01R-1635-07	LUSC	Ssc
TCGA-18-3408-01A-01R-0980-07	LUSC	Ssc
TCGA-22-0944-01A-01R-0692-07	LUSC	Ssc
TCGA-33-AAS8-01A-11R-A405-07	LUSC	Ssc
TCGA-21-1075-01A-01R-0692-07	LUSC	Ssc
TCGA-34-5239-01A-21R-1820-07	LUSC	Ssc
TCGA-22-4591-01A-01R-1201-07	LUSC	Ssc
TCGA-22-4595-01A-01R-1201-07	LUSC	Ssc
TCGA-22-5478-01A-01R-1635-07	LUSC	Ssc
TCGA-18-3419-01A-01R-0980-07	LUSC	Ssc
TCGA-21-1072-01A-01R-0692-07	LUSC	Ssc
TCGA-22-5483-01A-01R-1820-07	LUSC	Ssc
TCGA-33-4566-01A-01R-1443-07	LUSC	Ssc
TCGA-22-1005-01A-01R-0692-07	LUSC	Ssc
TCGA-21-5786-01A-01R-1635-07	LUSC	Ssc
TCGA-18-3414-01A-01R-0980-07	LUSC	Ssc
TCGA-33-AASJ-01A-11R-A405-07	LUSC	Ssc
TCGA-34-8454-01A-11R-2326-07	LUSC	Ssc
TCGA-22-4605-01A-21R-2125-07	LUSC	Ssc
TCGA-22-1002-01A-01R-0692-07	LUSC	Ssc
TCGA-34-5929-01A-11R-1820-07	LUSC	Ssc
TCGA-22-1016-01A-01R-0692-07	LUSC	Ssc
TCGA-21-5784-01A-01R-1635-07	LUSC	Ssc
TCGA-22-5474-01A-01R-1635-07	LUSC	Ssc
TCGA-34-2596-01A-01R-0851-07	LUSC	Ssc
TCGA-22-5489-01A-01R-1635-07	LUSC	Ssc
TCGA-22-4601-01A-01R-1443-07	LUSC	Ssc
TCGA-34-5927-01A-11R-1820-07	LUSC	Ssc
TCGA-21-1082-01A-01R-0692-07	LUSC	Ssc
TCGA-22-5480-01A-01R-1635-07	LUSC	Ssc
TCGA-22-1011-01A-01R-0692-07	LUSC	Ssc
TCGA-18-3417-01A-01R-1443-07	LUSC	Ssc
TCGA-33-4538-01A-01R-1201-07	LUSC	Ssc
TCGA-22-5477-01A-01R-1635-07	LUSC	Ssc
TCGA-34-5231-01A-21R-1820-07	LUSC	Ssc
TCGA-18-5592-01A-01R-1635-07	LUSC	Ssc
TCGA-34-5241-01A-01R-1443-07	LUSC	Ssc

## Sheet: MYC expression
RNA-seq data					TCGA data
