# Supplementary material for: USP13 drives lung squamous cell carcinoma by switching lung club cell lineage plasticity
Source: Mol Cancer. 2023 Dec 13;22:204. doi: 10.1186/s12943-023-01892-x (PMC10717271; doi:10.1186/s12943-023-01892-x)
Supplement: Supplementary file 3 — Additional file 3: Table S3. [file 12943_2023_1892_MOESM3_ESM.xlsx]

## Sheet: GSEA_KP vs KPU
Enrichment in KP
NAME	GS DETAILS	SIZE	ES	NES	NOM p-val	FDR q-val	FWER p-val	RANK AT MAX	LEADING EDGE
HALLMARK_XENOBIOTIC_METABOLISM	Details ...	174	0.51036	2.05166	0	0.000709677	0.001	2029	tags=34%, list=14%, signal=39%
HALLMARK_BILE_ACID_METABOLISM	Details ...	96	0.557218	1.90415	0	0.00651117	0.014	2884	tags=50%, list=20%, signal=62%
HALLMARK_KRAS_SIGNALING_DN	Details ...	131	0.412248	1.80749	0	0.0165468	0.041	2175	tags=32%, list=15%, signal=38%
HALLMARK_PEROXISOME	Details ...	96	0.455312	1.75873	0	0.0201105	0.065	2884	tags=40%, list=20%, signal=49%
HALLMARK_HEME_METABOLISM	Details ...	173	0.352733	1.71772	0.00196078	0.0257375	0.103	1975	tags=25%, list=14%, signal=29%
HALLMARK_ADIPOGENESIS	Details ...	196	0.342585	1.56722	0.00583658	0.0884024	0.32	2580	tags=28%, list=18%, signal=33%
HALLMARK_REACTIVE_OXYGEN_SPECIES_PATHWAY	Details ...	48	0.429934	1.54192	0.0272374	0.0934286	0.381	3269	tags=33%, list=23%, signal=43%
HALLMARK_FATTY_ACID_METABOLISM	Details ...	145	0.458142	1.49829	0.0282828	0.113872	0.472	3166	tags=48%, list=22%, signal=61%
HALLMARK_ESTROGEN_RESPONSE_EARLY	Details ...	182	0.318761	1.44322	0.00196078	0.145348	0.582	1853	tags=24%, list=13%, signal=27%
HALLMARK_ESTROGEN_RESPONSE_LATE	Details ...	179	0.299665	1.43027	0.0183673	0.141107	0.601	2644	tags=29%, list=19%, signal=35%
HALLMARK_INTERFERON_ALPHA_RESPONSE	Details ...	93	0.429942	1.30599	0.23	0.271189	0.837	3272	tags=42%, list=23%, signal=54%
HALLMARK_APICAL_SURFACE	Details ...	39	0.308448	1.23894	0.156627	0.34866	0.901	2366	tags=26%, list=17%, signal=31%
HALLMARK_COAGULATION	Details ...	114	0.281617	1.2101	0.193018	0.366452	0.928	1259	tags=18%, list=9%, signal=20%
HALLMARK_IL6_JAK_STAT3_SIGNALING	Details ...	81	0.291477	1.13936	0.272177	0.448099	0.978	3376	tags=36%, list=24%, signal=47%
HALLMARK_APOPTOSIS	Details ...	154	0.228584	1.12187	0.263366	0.446295	0.984	2544	tags=23%, list=18%, signal=28%
HALLMARK_INTERFERON_GAMMA_RESPONSE	Details ...	189	0.317165	1.11139	0.34902	0.43374	0.984	3190	tags=34%, list=23%, signal=43%
HALLMARK_COMPLEMENT	Details ...	174	0.254617	1.09874	0.334702	0.42928	0.986	1779	tags=18%, list=13%, signal=21%
HALLMARK_ANDROGEN_RESPONSE	Details ...	97	0.23165	1.00188	0.45935	0.559518	1	2095	tags=20%, list=15%, signal=23%
HALLMARK_OXIDATIVE_PHOSPHORYLATION	Details ...	198	0.209261	0.864608	0.645714	0.753441	1	3991	tags=28%, list=28%, signal=38%
HALLMARK_INFLAMMATORY_RESPONSE	Details ...	181	0.234873	0.859718	0.629032	0.723192	1	2394	tags=25%, list=17%, signal=30%
HALLMARK_ALLOGRAFT_REJECTION		171	0.207001	0.748677	0.75	0.841591	1	3357	tags=30%, list=24%, signal=39%
HALLMARK_SPERMATOGENESIS		84	0.182585	0.739413	0.838983	0.815083	1	1760	tags=12%, list=12%, signal=14%
Enrichment in KPU
NAME	GS DETAILS	SIZE	ES	NES	NOM p-val	FDR q-val	FWER p-val	RANK AT MAX	LEADING EDGE
HALLMARK_EPITHELIAL_MESENCHYMAL_TRANSITION	Details ...	191	-0.597199	-1.7223	0.0389864	0.162936	0.111	2342	tags=56%, list=17%, signal=66%
HALLMARK_MYC_TARGETS_V2	Details ...	57	-0.47501	-1.39992	0.125245	1	0.667	4310	tags=58%, list=31%, signal=83%
HALLMARK_HYPOXIA	Details ...	187	-0.368107	-1.35458	0.133721	0.976914	0.743	2790	tags=38%, list=20%, signal=47%
HALLMARK_UV_RESPONSE_DN	Details ...	143	-0.338552	-1.34996	0.125969	0.753458	0.75	2724	tags=34%, list=19%, signal=41%
HALLMARK_TNFA_SIGNALING_VIA_NFKB	Details ...	195	-0.354601	-1.34967	0.109533	0.604443	0.751	2790	tags=37%, list=20%, signal=45%
HALLMARK_ANGIOGENESIS	Details ...	34	-0.406018	-1.34245	0.172888	0.523697	0.764	950	tags=29%, list=7%, signal=31%
HALLMARK_NOTCH_SIGNALING	Details ...	32	-0.412181	-1.33157	0.0828283	0.480652	0.788	2969	tags=31%, list=21%, signal=39%
HALLMARK_E2F_TARGETS	Details ...	200	-0.419154	-1.29448	0.229572	0.515978	0.855	5235	tags=61%, list=37%, signal=96%
HALLMARK_G2M_CHECKPOINT	Details ...	195	-0.420193	-1.28559	0.23062	0.478526	0.862	4379	tags=50%, list=31%, signal=71%
HALLMARK_PI3K_AKT_MTOR_SIGNALING	Details ...	97	-0.30655	-1.26858	0.14257	0.465222	0.874	2391	tags=28%, list=17%, signal=33%
HALLMARK_GLYCOLYSIS	Details ...	188	-0.260498	-1.24172	0.0927022	0.474759	0.899	1624	tags=22%, list=12%, signal=24%
HALLMARK_KRAS_SIGNALING_UP	Details ...	191	-0.295165	-1.22632	0.186747	0.464599	0.912	2856	tags=34%, list=20%, signal=41%
HALLMARK_MYC_TARGETS_V1	Details ...	200	-0.399885	-1.20655	0.313609	0.46858	0.933	5281	tags=56%, list=37%, signal=87%
HALLMARK_MITOTIC_SPINDLE	Details ...	199	-0.304331	-1.19969	0.235409	0.448113	0.939	3351	tags=34%, list=24%, signal=44%
HALLMARK_MTORC1_SIGNALING	Details ...	199	-0.323947	-1.17484	0.282609	0.461355	0.956	3710	tags=39%, list=26%, signal=52%
HALLMARK_UNFOLDED_PROTEIN_RESPONSE	Details ...	111	-0.300638	-1.16192	0.225933	0.458648	0.961	5966	tags=57%, list=42%, signal=98%
HALLMARK_APICAL_JUNCTION	Details ...	180	-0.249582	-1.13791	0.272541	0.473491	0.975	2298	tags=29%, list=16%, signal=34%
HALLMARK_MYOGENESIS	Details ...	185	-0.328653	-1.12136	0.365234	0.47643	0.98	4598	tags=50%, list=33%, signal=74%
HALLMARK_IL2_STAT5_SIGNALING	Details ...	191	-0.237251	-1.09533	0.322314	0.495522	0.988	1386	tags=18%, list=10%, signal=19%
HALLMARK_HEDGEHOG_SIGNALING	Details ...	35	-0.402053	-1.08964	0.401186	0.481401	0.99	3918	tags=57%, list=28%, signal=79%
HALLMARK_PANCREAS_BETA_CELLS		29	-0.316717	-1.08647	0.325397	0.463587	0.99	3471	tags=52%, list=25%, signal=68%
HALLMARK_TGF_BETA_SIGNALING		53	-0.326485	-1.0594	0.404	0.486902	0.993	2915	tags=30%, list=21%, signal=38%
HALLMARK_CHOLESTEROL_HOMEOSTASIS		71	-0.237045	-1.0534	0.32438	0.474324	0.993	2849	tags=30%, list=20%, signal=37%
HALLMARK_WNT_BETA_CATENIN_SIGNALING		38	-0.321822	-0.97899	0.518	0.570874	0.997	4754	tags=50%, list=34%, signal=75%
HALLMARK_UV_RESPONSE_UP		146	-0.200479	-0.815597	0.777108	0.801642	1	2747	tags=29%, list=19%, signal=35%
HALLMARK_P53_PATHWAY		198	-0.196824	-0.795719	0.8357	0.799623	1	2416	tags=24%, list=17%, signal=28%
HALLMARK_DNA_REPAIR		147	-0.170835	-0.731102	0.861224	0.849507	1	2751	tags=20%, list=19%, signal=24%
HALLMARK_PROTEIN_SECRETION		96	-0.190371	-0.659692	0.846154	0.893293	1	1137	tags=11%, list=8%, signal=12%

## Sheet: GSEA_KP vs KPU type1
Enrichment in KP
NAME	GS DETAILS	SIZE	ES	NES	NOM p-val	FDR q-val	FWER p-val	RANK AT MAX	LEADING EDGE
HALLMARK_BILE_ACID_METABOLISM	Details ...	110	0.53	1.88	0	0.014	0.018	2639	tags=39%, list=16%, signal=46%
HALLMARK_XENOBIOTIC_METABOLISM	Details ...	194	0.48	1.75	0	0.024	0.06	2504	tags=34%, list=15%, signal=40%
HALLMARK_REACTIVE_OXYGEN_SPECIES_PATHWAY	Details ...	49	0.45	1.57	0.034	0.076	0.268	3707	tags=39%, list=22%, signal=50%
HALLMARK_HEME_METABOLISM	Details ...	186	0.32	1.48	0.015	0.121	0.452	1863	tags=20%, list=11%, signal=22%
HALLMARK_PEROXISOME	Details ...	102	0.37	1.47	0.01	0.102	0.464	4250	tags=46%, list=25%, signal=61%
HALLMARK_ESTROGEN_RESPONSE_EARLY	Details ...	196	0.3	1.42	0.03	0.133	0.551	2090	tags=27%, list=12%, signal=30%
HALLMARK_ADIPOGENESIS	Details ...	200	0.32	1.41	0.019	0.118	0.563	3344	tags=32%, list=20%, signal=39%
HALLMARK_FATTY_ACID_METABOLISM	Details ...	155	0.46	1.4	0.02	0.11	0.59	4277	tags=52%, list=26%, signal=69%
HALLMARK_KRAS_SIGNALING_DN	Details ...	193	0.29	1.4	0.12	0.103	0.605	2566	tags=25%, list=15%, signal=29%
HALLMARK_INTERFERON_ALPHA_RESPONSE	Details ...	94	0.37	1.18	0.278	0.393	0.981	4068	tags=46%, list=24%, signal=60%
HALLMARK_OXIDATIVE_PHOSPHORYLATION	Details ...	198	0.3	1.17	0.291	0.377	0.982	4854	tags=36%, list=29%, signal=50%
HALLMARK_COAGULATION	Details ...	131	0.26	1.15	0.2	0.367	0.984	2519	tags=24%, list=15%, signal=29%
HALLMARK_INTERFERON_GAMMA_RESPONSE	Details ...	194	0.31	1.14	0.364	0.358	0.988	4532	tags=41%, list=27%, signal=56%
HALLMARK_COMPLEMENT	Details ...	193	0.24	1.02	0.49	0.505	0.999	3827	tags=33%, list=23%, signal=42%
HALLMARK_IL6_JAK_STAT3_SIGNALING	Details ...	85	0.24	1.02	0.423	0.478	0.999	2480	tags=22%, list=15%, signal=26%
HALLMARK_PROTEIN_SECRETION	Details ...	95	0.21	0.66	0.802	0.899	1	3752	tags=25%, list=22%, signal=32%
Enrichment in KPU type 1
NAME	GS DETAILS	SIZE	ES	NES	NOM p-val	FDR q-val	FWER p-val	RANK AT MAX	LEADING EDGE
HALLMARK_EPITHELIAL_MESENCHYMAL_TRANSITION	Details ...	196	-0.71	-2.19	0	0.001	0.001	2545	tags=60%, list=15%, signal=70%
HALLMARK_ANGIOGENESIS	Details ...	35	-0.52	-1.98	0	0.006	0.007	1677	tags=34%, list=10%, signal=38%
HALLMARK_HYPOXIA	Details ...	197	-0.43	-1.83	0	0.02	0.041	3354	tags=37%, list=20%, signal=46%
HALLMARK_UV_RESPONSE_DN	Details ...	143	-0.44	-1.75	0	0.029	0.078	3067	tags=35%, list=18%, signal=42%
HALLMARK_IL2_STAT5_SIGNALING	Details ...	199	-0.38	-1.74	0	0.028	0.095	1985	tags=24%, list=12%, signal=27%
HALLMARK_TNFA_SIGNALING_VIA_NFKB	Details ...	198	-0.43	-1.7	0	0.031	0.126	2889	tags=35%, list=17%, signal=42%
HALLMARK_PANCREAS_BETA_CELLS	Details ...	35	-0.42	-1.65	0.011	0.041	0.187	2376	tags=34%, list=14%, signal=40%
HALLMARK_GLYCOLYSIS	Details ...	200	-0.35	-1.64	0	0.037	0.191	2667	tags=26%, list=16%, signal=31%
HALLMARK_HEDGEHOG_SIGNALING	Details ...	36	-0.59	-1.64	0	0.034	0.199	2672	tags=53%, list=16%, signal=63%
HALLMARK_MYOGENESIS	Details ...	198	-0.43	-1.63	0.032	0.032	0.207	3752	tags=36%, list=22%, signal=46%
HALLMARK_APICAL_JUNCTION	Details ...	197	-0.35	-1.6	0.002	0.034	0.234	3286	tags=36%, list=20%, signal=44%
HALLMARK_NOTCH_SIGNALING	Details ...	32	-0.49	-1.58	0	0.038	0.272	2225	tags=25%, list=13%, signal=29%
HALLMARK_KRAS_SIGNALING_UP	Details ...	199	-0.38	-1.56	0	0.04	0.309	2436	tags=31%, list=15%, signal=35%
HALLMARK_ESTROGEN_RESPONSE_LATE	Details ...	195	-0.28	-1.53	0.008	0.048	0.359	2296	tags=23%, list=14%, signal=26%
HALLMARK_WNT_BETA_CATENIN_SIGNALING	Details ...	41	-0.5	-1.51	0.002	0.052	0.394	3773	tags=49%, list=22%, signal=63%
HALLMARK_APOPTOSIS	Details ...	161	-0.29	-1.47	0.004	0.073	0.482	1976	tags=21%, list=12%, signal=24%
HALLMARK_PI3K_AKT_MTOR_SIGNALING	Details ...	104	-0.35	-1.45	0.002	0.073	0.495	4383	tags=38%, list=26%, signal=52%
HALLMARK_MYC_TARGETS_V2	Details ...	57	-0.5	-1.45	0.04	0.07	0.496	4256	tags=47%, list=25%, signal=63%
HALLMARK_UNFOLDED_PROTEIN_RESPONSE	Details ...	112	-0.37	-1.42	0.031	0.087	0.563	4660	tags=37%, list=28%, signal=50%
HALLMARK_APICAL_SURFACE	Details ...	44	-0.32	-1.4	0.046	0.095	0.599	2132	tags=25%, list=13%, signal=29%
HALLMARK_E2F_TARGETS		200	-0.41	-1.37	0.078	0.115	0.669	4836	tags=42%, list=29%, signal=58%
HALLMARK_MITOTIC_SPINDLE		199	-0.35	-1.36	0.096	0.122	0.698	3616	tags=31%, list=22%, signal=39%
HALLMARK_P53_PATHWAY		200	-0.31	-1.35	0.053	0.122	0.711	3755	tags=35%, list=22%, signal=44%
HALLMARK_TGF_BETA_SIGNALING		54	-0.36	-1.3	0.064	0.167	0.819	2417	tags=26%, list=14%, signal=30%
HALLMARK_UV_RESPONSE_UP		156	-0.3	-1.25	0.076	0.228	0.922	2733	tags=26%, list=16%, signal=30%
HALLMARK_G2M_CHECKPOINT		195	-0.36	-1.21	0.259	0.266	0.958	4738	tags=37%, list=28%, signal=51%
HALLMARK_CHOLESTEROL_HOMEOSTASIS		73	-0.25	-1.12	0.261	0.394	0.989	2132	tags=18%, list=13%, signal=20%
HALLMARK_MTORC1_SIGNALING		199	-0.29	-1.11	0.378	0.403	0.991	4796	tags=38%, list=29%, signal=53%
HALLMARK_INFLAMMATORY_RESPONSE		196	-0.26	-1.06	0.366	0.458	0.996	2211	tags=19%, list=13%, signal=21%
HALLMARK_MYC_TARGETS_V1		200	-0.29	-1.02	0.474	0.51	1	5663	tags=40%, list=34%, signal=59%
HALLMARK_ANDROGEN_RESPONSE		98	-0.24	-0.93	0.538	0.621	1	2248	tags=18%, list=13%, signal=21%
HALLMARK_ALLOGRAFT_REJECTION		192	-0.25	-0.9	0.584	0.647	1	2339	tags=14%, list=14%, signal=16%
HALLMARK_DNA_REPAIR		148	-0.18	-0.79	0.687	0.786	1	4579	tags=28%, list=27%, signal=38%
HALLMARK_SPERMATOGENESIS		126	-0.18	-0.74	0.814	0.823	1	2690	tags=13%, list=16%, signal=15%

## Sheet: GSEA_KP vs KPU type2
Enrichment in KP
NAME	GS DETAILS	SIZE	ES	NES	NOM p-val	FDR q-val	FWER p-val	RANK AT MAX	LEADING EDGE
HALLMARK_KRAS_SIGNALING_DN	Details ...	195	0.38	1.98	0	0.003	0.005	2648	tags=25%, list=16%, signal=29%
HALLMARK_BILE_ACID_METABOLISM	Details ...	110	0.53	1.85	0	0.004	0.015	3380	tags=45%, list=20%, signal=57%
HALLMARK_XENOBIOTIC_METABOLISM	Details ...	193	0.4	1.68	0	0.027	0.084	2309	tags=27%, list=14%, signal=31%
HALLMARK_PEROXISOME	Details ...	102	0.4	1.67	0	0.022	0.091	3631	tags=43%, list=22%, signal=55%
HALLMARK_HEME_METABOLISM	Details ...	187	0.31	1.64	0	0.027	0.115	2890	tags=27%, list=17%, signal=33%
HALLMARK_ESTROGEN_RESPONSE_EARLY	Details ...	197	0.3	1.52	0	0.069	0.263	2186	tags=25%, list=13%, signal=29%
HALLMARK_ESTROGEN_RESPONSE_LATE	Details ...	196	0.27	1.48	0.002	0.081	0.337	1819	tags=19%, list=11%, signal=21%
HALLMARK_APICAL_SURFACE	Details ...	44	0.29	1.44	0.027	0.092	0.446	1898	tags=20%, list=11%, signal=23%
HALLMARK_ADIPOGENESIS	Details ...	200	0.3	1.42	0	0.095	0.494	3311	tags=28%, list=20%, signal=34%
HALLMARK_REACTIVE_OXYGEN_SPECIES_PATHWAY	Details ...	49	0.34	1.37	0.077	0.114	0.631	2893	tags=29%, list=17%, signal=34%
HALLMARK_FATTY_ACID_METABOLISM	Details ...	155	0.39	1.33	0.067	0.142	0.788	3784	tags=44%, list=23%, signal=56%
HALLMARK_PANCREAS_BETA_CELLS	Details ...	35	0.31	1.23	0.209	0.231	0.9	1900	tags=23%, list=11%, signal=26%
HALLMARK_INTERFERON_ALPHA_RESPONSE	Details ...	95	0.43	1.17	0.23	0.283	0.949	5490	tags=62%, list=33%, signal=92%
HALLMARK_COAGULATION	Details ...	132	0.25	1.11	0.306	0.35	0.981	1946	tags=20%, list=12%, signal=22%
HALLMARK_IL6_JAK_STAT3_SIGNALING	Details ...	85	0.27	1.04	0.409	0.423	0.996	3788	tags=35%, list=23%, signal=45%
HALLMARK_INTERFERON_GAMMA_RESPONSE	Details ...	195	0.32	0.97	0.485	0.499	0.998	5335	tags=54%, list=32%, signal=79%
Enrichment in KPU type 2
NAME	GS DETAILS	SIZE	ES	NES	NOM p-val	FDR q-val	FWER p-val	RANK AT MAX	LEADING EDGE
HALLMARK_EPITHELIAL_MESENCHYMAL_TRANSITION	Details ...	196	-0.65	-2.13	0	0.001	0	2096	tags=47%, list=13%, signal=53%
HALLMARK_UV_RESPONSE_DN	Details ...	143	-0.41	-1.82	0	0.023	0.027	2418	tags=29%, list=14%, signal=34%
HALLMARK_ANGIOGENESIS	Details ...	35	-0.47	-1.78	0	0.018	0.035	866	tags=23%, list=5%, signal=24%
HALLMARK_GLYCOLYSIS	Details ...	200	-0.35	-1.76	0	0.015	0.037	1304	tags=20%, list=8%, signal=21%
HALLMARK_TNFA_SIGNALING_VIA_NFKB	Details ...	198	-0.43	-1.73	0	0.017	0.056	3039	tags=35%, list=18%, signal=42%
HALLMARK_HYPOXIA	Details ...	197	-0.45	-1.7	0	0.016	0.062	3099	tags=38%, list=18%, signal=46%
HALLMARK_G2M_CHECKPOINT	Details ...	195	-0.55	-1.66	0.002	0.032	0.105	3260	tags=42%, list=19%, signal=52%
HALLMARK_PI3K_AKT_MTOR_SIGNALING	Details ...	103	-0.36	-1.65	0	0.031	0.11	2485	tags=29%, list=15%, signal=34%
HALLMARK_MTORC1_SIGNALING	Details ...	199	-0.46	-1.62	0.017	0.038	0.143	3062	tags=36%, list=18%, signal=43%
HALLMARK_KRAS_SIGNALING_UP	Details ...	198	-0.4	-1.59	0	0.049	0.188	1588	tags=24%, list=9%, signal=26%
HALLMARK_APICAL_JUNCTION	Details ...	197	-0.31	-1.58	0.017	0.048	0.198	2352	tags=25%, list=14%, signal=29%
HALLMARK_E2F_TARGETS	Details ...	200	-0.52	-1.58	0.073	0.046	0.2	3911	tags=46%, list=23%, signal=59%
HALLMARK_TGF_BETA_SIGNALING	Details ...	54	-0.47	-1.55	0	0.052	0.225	2893	tags=39%, list=17%, signal=47%
HALLMARK_HEDGEHOG_SIGNALING	Details ...	36	-0.43	-1.54	0.016	0.051	0.236	1436	tags=28%, list=9%, signal=30%
HALLMARK_MYC_TARGETS_V1	Details ...	200	-0.52	-1.49	0.081	0.07	0.324	3494	tags=41%, list=21%, signal=51%
HALLMARK_MYC_TARGETS_V2	Details ...	57	-0.53	-1.47	0.084	0.077	0.369	3911	tags=51%, list=23%, signal=66%
HALLMARK_IL2_STAT5_SIGNALING	Details ...	199	-0.33	-1.37	0.151	0.142	0.631	2080	tags=24%, list=12%, signal=27%
HALLMARK_UNFOLDED_PROTEIN_RESPONSE	Details ...	112	-0.34	-1.3	0.044	0.217	0.816	4163	tags=33%, list=25%, signal=44%
HALLMARK_MYOGENESIS	Details ...	200	-0.33	-1.3	0.154	0.209	0.819	3365	tags=34%, list=20%, signal=41%
HALLMARK_MITOTIC_SPINDLE	Details ...	199	-0.33	-1.28	0.171	0.218	0.837	3455	tags=32%, list=21%, signal=40%
HALLMARK_NOTCH_SIGNALING		32	-0.43	-1.27	0.102	0.225	0.859	3129	tags=28%, list=19%, signal=35%
HALLMARK_ANDROGEN_RESPONSE		97	-0.29	-1.25	0.123	0.236	0.892	2772	tags=26%, list=17%, signal=31%
HALLMARK_APOPTOSIS		160	-0.26	-1.24	0.141	0.246	0.904	2069	tags=19%, list=12%, signal=22%
HALLMARK_UV_RESPONSE_UP		156	-0.3	-1.21	0.126	0.28	0.936	3341	tags=32%, list=20%, signal=40%
HALLMARK_P53_PATHWAY		200	-0.3	-1.18	0.168	0.305	0.956	2929	tags=29%, list=17%, signal=34%
HALLMARK_DNA_REPAIR		148	-0.24	-1.14	0.306	0.365	0.975	2712	tags=18%, list=16%, signal=22%
HALLMARK_CHOLESTEROL_HOMEOSTASIS		72	-0.27	-1.09	0.357	0.42	0.99	3037	tags=24%, list=18%, signal=29%
HALLMARK_WNT_BETA_CATENIN_SIGNALING		41	-0.33	-1.01	0.443	0.542	0.999	3129	tags=27%, list=19%, signal=33%
HALLMARK_PROTEIN_SECRETION		95	-0.26	-0.98	0.47	0.576	1	4407	tags=38%, list=26%, signal=51%
HALLMARK_INFLAMMATORY_RESPONSE		196	-0.3	-0.96	0.538	0.584	1	2295	tags=22%, list=14%, signal=25%
HALLMARK_SPERMATOGENESIS		125	-0.22	-0.92	0.599	0.635	1	2974	tags=20%, list=18%, signal=24%
HALLMARK_COMPLEMENT		193	-0.21	-0.86	0.609	0.696	1	2168	tags=19%, list=13%, signal=22%
HALLMARK_ALLOGRAFT_REJECTION		194	-0.26	-0.81	0.634	0.758	1	1684	tags=13%, list=10%, signal=14%
HALLMARK_OXIDATIVE_PHOSPHORYLATION		198	-0.14	-0.63	0.939	0.932	1	3118	tags=16%, list=19%, signal=19%

## Sheet: GSEA_LUAD vs LUSC
Enrichment in LUAD
NAME	GS DETAILS	SIZE	ES	NES	NOM p-val	FDR q-val	FWER p-val	RANK AT MAX	LEADING EDGE
HALLMARK_COMPLEMENT	Details ...	185	0.427718	1.53447	0.0527383	1	0.567	1929	tags=37%, list=19%, signal=45%
HALLMARK_INTERFERON_ALPHA_RESPONSE	Details ...	73	0.554629	1.41343	0.193359	1	0.796	2519	tags=53%, list=25%, signal=71%
HALLMARK_COAGULATION	Details ...	134	0.390248	1.34948	0.130081	1	0.868	1655	tags=34%, list=17%, signal=41%
HALLMARK_INTERFERON_GAMMA_RESPONSE	Details ...	166	0.461271	1.30992	0.248485	1	0.894	2519	tags=46%, list=25%, signal=61%
HALLMARK_KRAS_SIGNALING_UP	Details ...	174	0.367643	1.3075	0.164948	0.861475	0.898	2103	tags=39%, list=21%, signal=49%
HALLMARK_HEME_METABOLISM	Details ...	171	0.276861	1.25231	0.128898	0.878543	0.941	2426	tags=37%, list=24%, signal=48%
HALLMARK_IL6_JAK_STAT3_SIGNALING	Details ...	83	0.410621	1.25165	0.263265	0.754562	0.941	2955	tags=51%, list=30%, signal=71%
HALLMARK_BILE_ACID_METABOLISM	Details ...	96	0.313172	1.21741	0.19057	0.745696	0.955	3116	tags=44%, list=31%, signal=63%
HALLMARK_INFLAMMATORY_RESPONSE	Details ...	192	0.365798	1.20846	0.283133	0.681225	0.957	2137	tags=39%, list=22%, signal=48%
HALLMARK_ADIPOGENESIS	Details ...	163	0.312578	1.19899	0.216387	0.632437	0.961	2051	tags=31%, list=21%, signal=39%
HALLMARK_ALLOGRAFT_REJECTION	Details ...	197	0.385991	1.17614	0.323944	0.619954	0.972	2772	tags=47%, list=28%, signal=64%
HALLMARK_NOTCH_SIGNALING	Details ...	29	0.328975	1.1516	0.268145	0.616803	0.982	1496	tags=34%, list=15%, signal=40%
HALLMARK_ANGIOGENESIS	Details ...	36	0.376774	1.12296	0.328482	0.624208	0.987	1063	tags=28%, list=11%, signal=31%
HALLMARK_APOPTOSIS	Details ...	155	0.271323	1.11547	0.305613	0.592118	0.987	1664	tags=25%, list=17%, signal=30%
HALLMARK_PROTEIN_SECRETION	Details ...	90	0.292027	1.04054	0.379877	0.68699	0.994	2826	tags=37%, list=28%, signal=51%
HALLMARK_XENOBIOTIC_METABOLISM	Details ...	184	0.249379	1.01358	0.403361	0.692247	0.996	2556	tags=34%, list=26%, signal=45%
HALLMARK_TGF_BETA_SIGNALING	Details ...	50	0.291968	0.982755	0.478439	0.707449	0.996	2085	tags=32%, list=21%, signal=40%
HALLMARK_UV_RESPONSE_DN	Details ...	139	0.258105	0.933571	0.513919	0.756392	0.999	1487	tags=21%, list=15%, signal=24%
HALLMARK_IL2_STAT5_SIGNALING	Details ...	169	0.237958	0.93129	0.517241	0.721447	0.999	2164	tags=30%, list=22%, signal=38%
HALLMARK_ANDROGEN_RESPONSE	Details ...	89	0.219999	0.895639	0.653144	0.74138	1	2477	tags=33%, list=25%, signal=43%
HALLMARK_MYOGENESIS		193	0.231305	0.873011	0.594321	0.74215	1	2836	tags=38%, list=29%, signal=53%
HALLMARK_PEROXISOME		94	0.213118	0.850568	0.684739	0.746637	1	2400	tags=29%, list=24%, signal=38%
HALLMARK_TNFA_SIGNALING_VIA_NFKB		188	0.251102	0.822052	0.612903	0.756443	1	2451	tags=32%, list=25%, signal=42%
HALLMARK_FATTY_ACID_METABOLISM		143	0.220261	0.791503	0.697917	0.769437	1	931	tags=15%, list=9%, signal=16%
HALLMARK_PANCREAS_BETA_CELLS		37	0.214106	0.686598	0.87	0.875088	1	3235	tags=38%, list=33%, signal=56%
HALLMARK_EPITHELIAL_MESENCHYMAL_TRANSITION		192	0.179072	0.507856	0.885593	0.967091	1	2918	tags=35%, list=29%, signal=48%
Enrichment in LUSC
NAME	GS DETAILS	SIZE	ES	NES	NOM p-val	FDR q-val	FWER p-val	RANK AT MAX	LEADING EDGE
HALLMARK_G2M_CHECKPOINT	Details ...	190	-0.675441	-1.89312	0.00787402	0.0755432	0.063	1852	tags=65%, list=19%, signal=79%
HALLMARK_E2F_TARGETS	Details ...	170	-0.690636	-1.7598	0.022	0.155926	0.199	2307	tags=76%, list=23%, signal=97%
HALLMARK_MYC_TARGETS_V2	Details ...	47	-0.670312	-1.66018	0.0272904	0.217771	0.346	2336	tags=68%, list=24%, signal=89%
HALLMARK_MYC_TARGETS_V1	Details ...	194	-0.635251	-1.64277	0.0377734	0.18386	0.378	2330	tags=64%, list=23%, signal=82%
HALLMARK_MTORC1_SIGNALING	Details ...	187	-0.475803	-1.56563	0.0890152	0.237026	0.514	2278	tags=47%, list=23%, signal=60%
HALLMARK_WNT_BETA_CATENIN_SIGNALING	Details ...	39	-0.469155	-1.54132	0.0233918	0.224729	0.555	1414	tags=38%, list=14%, signal=45%
HALLMARK_SPERMATOGENESIS	Details ...	110	-0.399701	-1.50269	0.0480167	0.234916	0.629	2060	tags=33%, list=21%, signal=41%
HALLMARK_UNFOLDED_PROTEIN_RESPONSE	Details ...	93	-0.425787	-1.47985	0.0909091	0.233636	0.677	1461	tags=31%, list=15%, signal=36%
HALLMARK_MITOTIC_SPINDLE	Details ...	165	-0.418392	-1.41569	0.134694	0.279257	0.774	2089	tags=39%, list=21%, signal=49%
HALLMARK_KRAS_SIGNALING_DN	Details ...	164	-0.329279	-1.36501	0.0903491	0.316734	0.847	1009	tags=18%, list=10%, signal=19%
HALLMARK_ESTROGEN_RESPONSE_LATE	Details ...	184	-0.289737	-1.33777	0.0730337	0.319451	0.874	1356	tags=24%, list=14%, signal=28%
HALLMARK_P53_PATHWAY	Details ...	175	-0.314915	-1.28419	0.165692	0.362401	0.92	1414	tags=23%, list=14%, signal=27%
HALLMARK_DNA_REPAIR	Details ...	134	-0.371201	-1.26876	0.226337	0.352589	0.934	2186	tags=34%, list=22%, signal=43%
HALLMARK_CHOLESTEROL_HOMEOSTASIS	Details ...	63	-0.344769	-1.17536	0.272016	0.451088	0.976	1618	tags=30%, list=16%, signal=36%
HALLMARK_APICAL_SURFACE	Details ...	32	-0.342559	-1.12016	0.314229	0.502049	0.987	3263	tags=53%, list=33%, signal=79%
HALLMARK_PI3K_AKT_MTOR_SIGNALING	Details ...	97	-0.266473	-1.11846	0.286585	0.472442	0.987	2973	tags=39%, list=30%, signal=55%
HALLMARK_UV_RESPONSE_UP	Details ...	152	-0.250018	-1.09784	0.30566	0.474785	0.991	1887	tags=27%, list=19%, signal=33%
HALLMARK_ESTROGEN_RESPONSE_EARLY	Details ...	164	-0.246768	-1.0605	0.339844	0.500097	0.994	1419	tags=23%, list=14%, signal=27%
HALLMARK_HYPOXIA	Details ...	184	-0.231491	-0.916968	0.55408	0.688065	1	1901	tags=23%, list=19%, signal=28%
HALLMARK_GLYCOLYSIS	Details ...	178	-0.233667	-0.916825	0.550193	0.653839	1	1957	tags=28%, list=20%, signal=34%
HALLMARK_HEDGEHOG_SIGNALING		35	-0.287806	-0.873545	0.598826	0.686795	1	2365	tags=37%, list=24%, signal=49%
HALLMARK_APICAL_JUNCTION		174	-0.20549	-0.783827	0.729249	0.788039	1	1542	tags=16%, list=16%, signal=19%
HALLMARK_OXIDATIVE_PHOSPHORYLATION		184	-0.253996	-0.687233	0.70935	0.879581	1	3030	tags=38%, list=31%, signal=53%
HALLMARK_REACTIVE_OXYGEN_SPECIES_PATHWAY		45	-0.211352	-0.648513	0.854086	0.880576	1	2572	tags=31%, list=26%, signal=42%
