# Supplementary material for: USP13 drives lung squamous cell carcinoma by switching lung club cell lineage plasticity
Source: Mol Cancer. 2023 Dec 13;22:204. doi: 10.1186/s12943-023-01892-x (PMC10717271; doi:10.1186/s12943-023-01892-x)
Supplement: Supplementary file 4 — Additional file 4: Table S4. [file 12943_2023_1892_MOESM4_ESM.xlsx]

## Sheet: IPA Canonical KP vs KPU 
IPA Canonical pathway analysis KP vs KPU
Ingenuity Canonical Pathways	-log(p-value)	Ratio	z-score	Molecules
CREB Signaling in Neurons	5.03	0.0764	4.727	ADGRA1,ADGRB1,ADGRB2,ADGRB3,ADGRG7,ADORA1,ADRA1B,ADRA1D,CACNA1B,CACNG3,CACNG7,CACNG8,CAMK4,CASR,CHRM3,CHRM4,CNR1,DRD1,FGFR2,FZD9,GALR2,GCGR,GNG4,GPR137C,GPR149,GPR176,GPR37,GPR37L1,GRIA1,GRIA4,GRID1,GRIK2,GRIK3,GRIK4,HTR1B,HTR2A,MRAS,NGFR,NPY2R,P2RY1,PTGFR,QRFPR,RASD2,SHC2,SHC3,SSTR1
Basal Cell Carcinoma Signaling	2.75	0.125	0.378	BMP4,BMP7,FZD9,GLIS1,HNF1A,WNT10A,WNT16,WNT6,WNT7A
Human Embryonic Stem Cell Pluripotency	2.7	0.0904	#NUM!	BMP4,BMP7,FGFR2,FOXD3,FZD9,GNG4,HNF1A,INHBA,MRAS,NGF,SOX2,WNT10A,WNT16,WNT6,WNT7A
Breast Cancer Regulation by Stathmin1	2.53	0.0625	3.087	ADGRA1,ADGRB1,ADGRB2,ADGRB3,ADGRG7,ADORA1,ADRA1B,ADRA1D,CAMK4,CASR,CHRM3,CHRM4,CNR1,DRD1,FZD9,GALR2,GCGR,GNG4,GPR137C,GPR149,GPR176,GPR37,GPR37L1,HTR1B,HTR2A,MRAS,NPY2R,P2RY1,PGF,PPP1R14D,PTGFR,QRFPR,RASD2,SHC2,SHC3,SSTR1,TUBB3
HOTAIR Regulatory Pathway	2.36	0.0859	2.138	AR,HNF1A,MMP1,MMP10,MMP16,MMP17,PCDH10,TWIST1,TWIST2,VIM,WNT10A,WNT16,WNT6,WNT7A
Role of NANOG in Mammalian Embryonic Stem Cell Pluripotency	2.17	0.0917	#NUM!	BMP4,BMP7,FOXD3,FZD9,MRAS,RASD2,SOX2,WNT10A,WNT16,WNT6,WNT7A
WNT/β-catenin Signaling	2.13	0.0809	-1.155	CDH2,FZD9,HNF1A,KREMEN2,SFRP4,SOX10,SOX11,SOX2,SOX5,SOX8,WNT10A,WNT16,WNT6,WNT7A
Cardiomyocyte Differentiation via BMP Receptors	1.96	0.174	#NUM!	BMP4,BMP7,MYH7,NPPA
Regulation Of The Epithelial Mesenchymal Transition By Growth Factors Pathway	1.76	0.0729	2.111	CDH2,ESRP2,FGF5,FGFR2,FOXC2,MEST,MMP1,MRAS,NGFR,RASD2,SHC2,SHC3,TWIST1,VIM
Regulation Of The Epithelial Mesenchymal Transition In Development Pathway	1.72	0.092	1.89	FZD9,GLIS1,HNF1A,TWIST1,WNT10A,WNT16,WNT6,WNT7A
Gap Junction Signaling	1.66	0.0707	#NUM!	ACTA1,DBN1,DRD1,GJA3,GJC3,GRIA1,GRIA4,GRIK2,GRIK3,HTR2A,MRAS,PRKG2,RASD2,TUBB3
PCP (Planar Cell Polarity) Pathway	1.56	0.1	1.342	FZD9,NDP,WNT10A,WNT16,WNT6,WNT7A
SPINK1 Pancreatic Cancer Pathway	1.56	0.1	-1.633	CPA4,CPE,CPM,KLK10,KLK6,KLK9
Hepatic Fibrosis Signaling Pathway	1.44	0.0573	2.357	CACNA1B,CACNG3,CACNG7,CACNG8,CAMK4,CNR1,COL5A3,FZD9,GLIS1,HNF1A,IL1RAP,ITGB8,MMP1,MRAS,MYL3,MYLK2,NGFR,PGF,RASD2,TIMP1,WNT10A,WNT16,WNT6,WNT7A
BEX2 Signaling Pathway	1.43	0.0864	0.378	BEX1,CDH2,HNF1A,LGALS1,NGF,NGFR,PGF
VEGF Family Ligand-Receptor Interactions	1.36	0.0833	-0.816	MRAS,PGF,PLA2G10,PLA2G12B,PLA2G1B,PLA2G4C,RASD2
Mouse Embryonic Stem Cell Pluripotency	1.32	0.0769	1.134	BMP4,FOXD3,FZD9,HNF1A,ID4,MRAS,RASD2,SOX2
Embryonic Stem Cell Differentiation into Cardiac Lineages	1.26	0.2	#NUM!	ISL1,SOX2
Transcriptional Regulatory Network in Embryonic Stem Cells	1.25	0.0926	#NUM!	FOXD3,HNF4A,ISL1,PAX6,SOX2
Bladder Cancer Signaling	1.1	0.069	#NUM!	FGF5,MMP1,MMP10,MMP16,MMP17,MRAS,PGF,RASD2
ILK Signaling	1.08	0.0606	0.632	ACTA1,Actn3,FLNC,ITGB8,MYH1,MYH13,MYH7,MYH7B,MYL3,MYO1A,PGF,VIM
Adrenomedullin signaling pathway	1.07	0.0603	3.162	CAMK4,GPR37,KCNN4,KCNQ3,MRAS,MYLK2,PRKG2,RASD2,SHC2,SHC3,SHF,TFAP2A
Tumor Microenvironment Pathway	1.06	0.0615	2.111	CSPG4,FGF5,FOXG1,MMP1,MMP10,MMP16,MMP17,MRAS,PGF,RASD2,TNC
Role of OCT4 in Mammalian Embryonic Stem Cell Pluripotency	0.996	0.087	#NUM!	FOXD3,IGF2BP1,NR2F1,SOX2
Regulation of Cellular Mechanics by Calpain Protease	0.886	0.0674	#NUM!	Actn3,CAPN8,CNGA1,ITGB8,MRAS,RASD2
Tight Junction Signaling	0.818	0.0562	#NUM!	ACTA1,CGN,CLDN2,MYH1,MYH13,MYH7,MYH7B,MYL3,MYO1A,NGFR
Ovarian Cancer Signaling	0.799	0.057	#NUM!	FZD9,HNF1A,MRAS,PGF,RASD2,WNT10A,WNT16,WNT6,WNT7A
Colorectal Cancer Metastasis Signaling	0.796	0.052	2.309	FZD9,GNG4,HNF1A,MMP1,MMP10,MMP16,MMP17,MRAS,PGF,RASD2,WNT10A,WNT16,WNT6,WNT7A
MSP-RON Signaling In Cancer Cells Pathway	0.783	0.058	1.414	HNF1A,KLK10,KLK6,KLK9,MRAS,PGF,RASD2,VIM
TGF-β Signaling	0.777	0.0625	#NUM!	BMP4,BMP7,HNF4A,INHBA,MRAS,RASD2
GDNF Family Ligand-Receptor Interactions	0.77	0.0658	2	DOK5,DOK6,GFRA1,MRAS,RASD2
Neurotrophin/TRK Signaling	0.77	0.0658	#NUM!	MRAS,NGF,NGFR,RASD2,SORCS1
Glioblastoma Multiforme Signaling	0.664	0.0526	1.633	FZD9,MRAS,RASD2,SHC2,SHC3,WNT10A,WNT16,WNT6,WNT7A
Oncostatin M Signaling	0.638	0.0698	#NUM!	MMP1,MRAS,RASD2
CDK5 Signaling	0.577	0.0536	2.236	DRD1,MRAS,NGF,NGFR,PPP1R14D,RASD2
Aryl Hydrocarbon Receptor Signaling	0.565	0.0503	#NUM!	Cyp2c23,Cyp2c40 (includes others),CYP2C9,GSTA3,Gstm3,GSTM5,NR2F1,TFF1
NGF Signaling	0.516	0.0508	#NUM!	MRAS,NGF,NGFR,RASD2,SHC2,SHC3
VEGF Signaling	0.474	0.0505	2	ACTA1,Actn3,MRAS,PGF,RASD2
Endocannabinoid Developing Neuron Pathway	0.47	0.0488	1	CNR1,GNG4,MRAS,PAX6,RASD2,STMN2
Thyroid Cancer Signaling	0.439	0.0506	0	HNF1A,MRAS,NGF,RASD2
Estrogen-Dependent Breast Cancer Signaling	0.439	0.0506	#NUM!	HSD17B13,HSD17B14,MRAS,RASD2
CSDE1 Signaling Pathway	0.434	0.0536	#NUM!	FABP7,TNC,VIM
Hematopoiesis from Multipotent Stem Cells	0.424	0.0833	#NUM!	THPO
Cancer Drug Resistance By Drug Efflux	0.41	0.0517	#NUM!	FOXG1,MRAS,RASD2
Sertoli Cell-Sertoli Cell Junction Signaling	0.397	0.0437	#NUM!	ACTA1,Actn3,CGN,CLDN2,ITGB8,MRAS,PRKG2,RASD2,TUBB3
PEDF Signaling	0.389	0.0476	#NUM!	HNF1A,MRAS,NGF,RASD2
STAT3 Pathway	0.375	0.0444	0	FGFR2,IL17RE,MAP3K21,MRAS,NGFR,RASD2
Semaphorin Signaling in Neurons	0.366	0.0484	#NUM!	CRMP1,DPYSL3,DPYSL5
Integrin Signaling	0.358	0.0423	1.134	ACTA1,Actn3,CAPN8,GRB7,ITGB8,MRAS,MYLK2,RASD2,TSPAN1
Thrombopoietin Signaling	0.356	0.0476	#NUM!	MRAS,RASD2,THPO
AMPK Signaling	0.338	0.0413	1.342	ADRA1B,ADRA1D,CHRM3,CHRM4,CHRNA1,FOXG1,GNG4,HNF4A,MRAS,RAB27A
ERB2-ERBB3 Signaling	0.336	0.0462	#NUM!	MRAS,NRG2,RASD2
Role of Tissue Factor in Cancer	0.332	0.0431	#NUM!	F2,FGF5,MMP1,MRAS,RASD2
Neuregulin Signaling	0.325	0.0427	#NUM!	GRB7,ITGB8,MRAS,NRG2,RASD2
FAK Signaling	0.325	0.0427	#NUM!	ACTA1,CAPN8,ITGB8,MRAS,RASD2
Endocannabinoid Cancer Inhibition Pathway	0.321	0.042	-0.816	CNR1,HNF1A,PGF,TWIST1,TWIST2,VIM
ERBB4 Signaling	0.309	0.0441	#NUM!	MRAS,NRG2,RASD2
Remodeling of Epithelial Adherens Junctions	0.309	0.0441	#NUM!	ACTA1,Actn3,TUBB3
Melanocyte Development and Pigmentation Signaling	0.306	0.0426	#NUM!	MRAS,PAX3,RASD2,SOX10
Renin-Angiotensin Signaling	0.305	0.0417	2	MRAS,RASD2,SHC2,SHC3,SHF
SPINK1 General Cancer Pathway	0.3	0.0435	#NUM!	MRAS,Mt3,RASD2
Corticotropin Releasing Hormone Signaling	0.287	0.0403	-0.816	CACNA1B,CACNG3,CACNG7,CACNG8,CAMK4,CNR1
PTEN Signaling	0.281	0.04	-1	FGFR2,FOXG1,ITGB8,MRAS,NGFR,RASD2
Glioma Invasiveness Signaling	0.268	0.0411	#NUM!	MRAS,RASD2,TIMP1
14-3-3-mediated Signaling	0.263	0.0394	#NUM!	GFAP,MRAS,RASD2,TUBB3,VIM
Angiopoietin Signaling	0.24	0.039	#NUM!	GRB7,MRAS,RASD2
Antiproliferative Role of Somatostatin Receptor 2	0.24	0.039	#NUM!	GNG4,MRAS,RASD2
Melanoma Signaling	0.237	0.04	#NUM!	MRAS,RASD2
p53 Signaling	0	0.0204	#NUM!	ADGRB1,SERPINB5
Ceramide Signaling	0	0.0333	#NUM!	MRAS,NGFR,RASD2
Erythropoietin Signaling Pathway	0	0.0282	#NUM!	IL11,MRAS,RASD2,SHC2,SHC3
Relaxin Signaling	0	0.0261	#NUM!	GNG4,MRAS,PDE11A,PDE4C
CNTF Signaling	0	0.0351	#NUM!	MRAS,RASD2
Molecular Mechanisms of Cancer	0	0.0337	#NUM!	BMP4,BMP7,DHH,FZD9,GNG4,IHH,ITGB8,MRAS,RASD2,SHC2,SHC3,WNT10A,WNT16,WNT6,WNT7A
HGF Signaling	0	0.0227	#NUM!	ITGB8,MRAS,RASD2
Germ Cell-Sertoli Cell Junction Signaling	0	0.0351	#NUM!	ACTA1,Actn3,CDH2,MRAS,RASD2,TUBB3
Growth Hormone Signaling	0	0.0282	#NUM!	IGFALS,IGFBP3
Prostate Cancer Signaling	0	0.0268	#NUM!	AR,MRAS,RASD2
Renal Cell Carcinoma Signaling	0	0.025	#NUM!	MRAS,RASD2
Endometrial Cancer Signaling	0	0.0333	#NUM!	MRAS,RASD2
Glioma Signaling	0	0.0242	#NUM!	CAMK4,MRAS,RASD2
Acute Myeloid Leukemia Signaling	0	0.033	#NUM!	HNF1A,MRAS,RASD2
Chronic Myeloid Leukemia Signaling	0	0.028	#NUM!	CBLC,MRAS,RASD2
Non-Small Cell Lung Cancer Signaling	0	0.0213	#NUM!	MRAS,RASD2
p70S6K Signaling	0	0.0227	#NUM!	F2,MRAS,RASD2
mTOR Signaling	0	0.0189	#NUM!	MRAS,PGF,PLD5,RASD2
Pancreatic Adenocarcinoma Signaling	0	0.0159	#NUM!	PGF,PLD5
CDC42 Signaling	0	0.00348	#NUM!	ITGB8,MYL3
EIF2 Signaling	0	0.0134	#NUM!	ACTA1,MRAS,RASD2
Hereditary Breast Cancer Signaling	0	0.0141	#NUM!	MRAS,RASD2
HER-2 Signaling in Breast Cancer	0	0.0132	#NUM!	ITGB8,MRAS,RASD2
Regulation of eIF4 and p70S6K Signaling	0	0.0168	#NUM!	ITGB8,MRAS,RASD2
RANK Signaling in Osteoclasts	0	0.011	#NUM!	CAMK4
Telomerase Signaling	0	0.0187	#NUM!	MRAS,RASD2
Hematopoiesis from Pluripotent Stem Cells	0	0.00227	#NUM!	IL11
ERBB Signaling	0	0.0319	#NUM!	MRAS,NRG2,RASD2
Epithelial Adherens Junction Signaling	0	0.0255	1	CDH2,HNF1A,MRAS,RASD2
WNT/Ca+ pathway	0	0.0156	#NUM!	FZD9
ERK/MAPK Signaling	0	0.0374	-0.816	ITGB8,MRAS,PLA2G10,PLA2G12B,PLA2G1B,PLA2G4C,PPP1R14D,RASD2
PI3K/AKT Signaling	0	0.0201	#NUM!	IL17RE,ITGB8,MRAS,RASD2
FGF Signaling	0	0.0238	#NUM!	FGF5,FGFR2
JAK/STAT Signaling	0	0.0244	#NUM!	MRAS,RASD2
Sonic Hedgehog Signaling	0	0.0345	#NUM!	GLIS1
IGF-1 Signaling	0	0.0288	#NUM!	IGFBP3,MRAS,RASD2
PDGF Signaling	0	0.0233	#NUM!	MRAS,RASD2
PD-1, PD-L1 cancer immunotherapy pathway	0	0.00943	#NUM!	NGFR
Sumoylation Pathway	0	0.00971	#NUM!	AR
IL-7 Signaling Pathway	0	0.0256	#NUM!	FOXG1,Ighg2c
Sirtuin Signaling Pathway	0	0.0103	#NUM!	ARG2,MT-ND3,OTC
FAT10 Cancer Signaling Pathway	0	0.02	#NUM!	NGFR
PFKFB4 Signaling Pathway	0	0.0217	#NUM!	FBP2
Senescence Pathway	0	0.0303	-0.447	ASXL3,CACNA1B,CACNG3,CACNG7,CACNG8,CAMK4,CAPN8,MRAS,RASD2
Kinetochore Metaphase Signaling Pathway	0	0.00952	#NUM!	PPP1R14D
GM-CSF Signaling	0	0.0286	#NUM!	MRAS,RASD2

## Sheet: IPA Upstream KP vs KPU 
IPA upstream regulator analysis KP vs KPU
Upstream Regulator	Expr Log Ratio	Molecule Type	Predicted Activation State	Activation z-score	Flags	p-value of overlap	Target Molecules in Dataset	Mechanistic Network
MRTFA	0.519	transcription regulator	Activated	3.05		0.0204	ACTA1,COL25A1,EGR3,GSTM5,Mcpt8,MMP16,NPPA,Nppb,P2RY1,SELP,SERPINB2,TFF1,TNC,ZFHX4
FEV		transcription regulator	Activated	2.887	bias	4.68e-05	ADRA1B,CITED1,DDC,GPR176,GRIA4,NMNAT2,NPY,PCDH9,PDYN,PRMT8,RORB,SCG2,VIM
ZEB1	2.06	transcription regulator	Activated	2.742		0.0131	ESRP1,ESRP2,GRHL2,MMP1,RAB25,SFTPA1,SFTPB,SFTPC,VIM
BHLHE40	-0.316	transcription regulator	Activated	2.673		0.000334	ADGRG7,ATP1B1,CALCB,Clca3b,CRABP2,CYP11A1,DMBT1,Gkn3,Ighv1-52,INHBA,PCSK1,SLC15A2,Spink2,TM4SF20
MRTFB	-0.769	transcription regulator	Activated	2.611		0.0915	ACTA1,COL25A1,EGR3,GPR37,GSTM5,INHBA,Mcpt8,P2RY1,SELP,SERPINB2,ZFHX4
KLF4	0.933	transcription regulator	Activated	2.557		0.000174	ALB,ASCL1,CITED1,CNFN,CRABP2,CST6,CYP26A1,Elf5,EPCAM,FGF5,GPA33,GREB1,INHBA,LORICRIN,MSX2,MYH7,NPPA,Nppb,OVOL1,PAX3,S100A14,SERPINB2,SOX2,Sprr2a1/Sprr2a2,SPRR3,TNC,TWIST2,VIM	231 (15)
FOXM1	0.687	transcription regulator	Activated	2.554	bias	0.0372	ACE2,AR,CCL11,CDH2,Nes,SFTPB,SFTPD,SOX2,TWIST1,TWIST2,VIM
TWIST1	6.694	transcription regulator	Activated	2.492		0.000156	Acan,APOD,AR,CCK,Ccl2,CDH2,DPYSL3,EPCAM,FBN2,FGFR2,FOSL1,FOXC2,GPC1,KCNN4,MMP1,NCAM1,THBS2,VIM	112 (5)
SMAD3	1.001	transcription regulator	Activated	2.453		1.55e-05	ADORA1,ALB,APOA1,APOB,Ccl2,CCL20,CDH2,CDH6,CRISPLD2,CYP11A1,CYP21A2,FBN2,HAS2,HNF4A,IL11,LUM,MMP1,MSX2,Orm1 (includes others),PTHLH,SFTPB,SLC5A5,SOX2,THBS4,TIMP1,TNC,TPSAB1/TPSB2,VIM	292 (17)
NEUROG3		transcription regulator	Activated	2.444	bias	9.96e-09	ABCC8,CCK,CDH2,DRD1,Gcg,GHRL,ISL1,MAFA,NKX2-1,NKX6-1,NR2F1,OLIG1,PAX6,PCSK1,PDX1,REG4,RORB,SCG2,SLC26A7,TDO2	151 (9)
TLX3		transcription regulator	Activated	2.425	bias	7.53e-05	ASCL1,CCK,GABRA1,GABRB2,GRIA4,SLC18A3
MYC	1.22	transcription regulator	Activated	2.411		0.0739	ACTA1,ALB,Apoc1,AR,ASCL1,CDH2,CITED1,CNFN,COL5A1,CRABP2,CSPG4,CST6,CYP26A1,CYP2C9,DBN1,Elf5,EPCAM,F2,FAP,FBLN2,FBN2,FGF5,FOSL1,GPC1,GREB1,H19,HAS2,IGF2BP1,IL1RAP,INHBA,KLK6,LGALS1,LORICRIN,LUM,LYZ,MSX2,MYH7,NCAM1,NGF,NPPA,Nppb,NPY,OLIG1,OVOL1,PKLR,PLP1,POU3F2,Prl2c2 (includes others),PTN,SLC25A21,SOX2,SOX5,Sprr2a1/Sprr2a2,SPRR3,TFF1,THBS2,TIMP1,TNC,TWIST1,TWIST2,VIM
NFATC2	1.082	transcription regulator	Activated	2.401		1	Ccl2,CDH2,EGR3,INHBA,NGFR,POU3F2,RORC,S100A3
ASCL1	3.849	transcription regulator	Activated	2.366		1.13e-09	DLX1,DLX2,FOXG1,GRIK2,INSM1,ISL1,KCNIP2,Nefm,NPY,Nrxn3,PAX3,PCSK6,PDYN,PHOX2A,Pou3f1,RELN,RORB,SALL3,SOX2,SYT6
SOX9	1.836	transcription regulator	Activated	2.361		8.74e-08	Acan,ADAMTS14,AR,CDH2,DMBT1,Elf5,FZD9,GUCA2A,H19,IHH,ITGB8,MIA,S100A3,SDK2,SOX10,SOX5,SOX8,THBS2,TWIST2	160 (7)
HMGA1	3.148	transcription regulator	Activated	2.35		0.00855	B3GALT5,CITED1,CPE,H19,IGFALS,IGFBP3,KRT12,MIA,Mt3,Pou3f1,S100G,SHC3,TWIST1,VIM,WNT6
CTNNB1	-0.365	transcription regulator	Activated	2.309		3.55e-06	Acan,APOD,AR,ARMH4,ASCL1,BMP4,BMP7,Ccl2,CD36,CDH16,CDH2,CLDN2,CNR1,CRABP2,Cxcl15,CYP11A1,CYP4F12,EDIL3,EPCAM,EPHA5,FBLN2,FGF5,FOSL1,FOXC2,FUT2,GAP43,Gcg,GFAP,GPA33,GREM1,GRHL2,HNF1A,HNF4A,ID4,IGF2BP1,IHH,ISL1,KRT5,LGR6,MMP1,MMP16,MSX2,NCAM1,Nes,NGFR,NKX2-1,NPTX1,OLIG1,PAX3,PCDH9,PCSK6,PDYN,POU3F2,RBP4,SCN5A,SERPINB2,SFRP4,SLC26A7,SOX11,SOX2,SOX5,SPAG11B,TFCP2L1,TFF1,TIMP1,TNC,TWIST1,TWIST2,VIM,WN…	286 (16)
CDKN2A	2.435	transcription regulator	Activated	2.279		0.356	CCL11,Ccl2,CCL24,CPA4,Cxcl15,FMN2,Hmga2,IGF2BP3,IL11,KCNK1,MMP1,RAB27A,SOX2,VIM
MESP2	-2.124	transcription regulator	Activated	2.236	bias	0.000446	FOXC2,HAND2,PAX3,TWIST1,TWIST2
PIAS1	-0.295	transcription regulator	Activated	2.219		0.0364	ABCB11,APBA2,CHRM3,CYP11A1,DLGAP1,GRIK4,NPPA
FOXC1	2.56	transcription regulator	Activated	2.219		0.547	IGFBP3,KRT12,KRT79,MSX2,PAX6
CEBPB	1.357	transcription regulator	Activated	2.216		0.276	AKR1C3,ALB,APOB,Ccl2,CYP11A1,EDIL3,FBLN1,FGFR2,GFAP,HAS2,HPX,IGFBP3,MIA,MMP1,MMP10,Orm1 (includes others),PRSS8,PTGFR,S100G,SERPINB2,SFTPA1,SFTPD,TNFAIP6,TUBB3,UPP1,VIM,Wfdc18,WNT6
SNAI2	2.697	transcription regulator	Activated	2.207		0.00509	Acan,AR,CDH2,EPCAM,ID4,SOX10,TWIST2,VIM	106 (5)
TWIST2	5.557	transcription regulator	Activated	2.201		0.018	CDH2,H19,SOX2,TWIST1,VIM
JUN	1.277	transcription regulator	Activated	2.2		1.59e-06	ALPP,APOM,AR,Ccl2,CCL20,CHL1,CHST4,CLDN2,CMTM5,Cxcl15,CYP11A1,FABP7,FLNC,FOSL1,GAP43,GREB1,IGFBP3,ITGB8,LMO1,LORICRIN,LTBP1,MAFA,MAOB,MMP1,MMP10,NCAM1,NGF,NPPA,Nppb,PCSK1,Prl2c2 (includes others),Prl3d1 (includes others),PTHLH,SERPINB2,SERPINB5,SFTPD,SH2D5,SOX2,TFF1,TIMP1,TNC,TWIST1,VIM,WNT16	280 (16)
ZEB2	2.23	transcription regulator	Activated	2.193		0.0642	CDH2,ESRP1,ESRP2,MMP1,NKX2-1,VIM
LEF1	2.453	transcription regulator	Activated	2.183		0.0313	AR,CPE,Gcg,HAS2,Has2os,ITGB8,MSX2,NCAM1,NKX2-1,POU3F2,TMEM158,VIM
SOX4	1.113	transcription regulator	Activated	2.183		1	ADAMTS5,CDH2,GRB7,LY6D,LYZ,NCAM1,UCHL1,VIM
MEIS2	1.619	transcription regulator	Activated	2.177	bias	0.000623	ALX4,DRD1,PAX3,PAX6,SOX11,TWIST1
EGR2	1.799	transcription regulator	Activated	2.173		0.0149	CALCB,CAMK4,CDH6,COL11A1,CRABP1,DMBT1,ID4,Nefm,Pou3f1,POU3F2,PTHLH,RORC,SLC18A3
SMAD4	0.601	transcription regulator	Activated	2.054		2.41e-06	Acan,APOA1,APOB,BMP4,BMP7,CCL11,Ccl2,CCL20,CCL24,CDH2,COCH,FAP,FSCN1,HAS2,HNF4A,IHH,IL11,INHBA,MMP1,MSX2,NPPC,OVOL1,PAX6,PTHLH,SFTPB,SOX2,TIMP1,TNC,TNFAIP6,VIM	241 (15)
PDX1	-7.635	transcription regulator	Activated	2.043		8.98e-08	ABCC8,ACE2,ALB,ATP2A3,Calcb,Ccl2,CKMT1A/CKMT1B,COL25A1,ELAPOR1,FGF5,FUT1,GAP43,Gcg,GFAP,HNF4A,IGFBP3,MAFA,MAOB,NKX6-1,NPTX2,PAX6,PCSK1,PDX1,S100G,SCG2,XKR4	141 (8)
TCF7L2	-0.505	transcription regulator	Activated	2.011		3.74e-06	AATK,ALPP,APLP1,APOD,BMP4,CASR,Cerox1,CLDN2,DDC,DMP1,EPCAM,FBP2,FGFR2,Gcg,ID4,IGF2BP1,IHH,IL1RAP,LGALS4,MAFA,MAL,MIA,MMP1,MSX2,NKAIN2,NKX2-1,OLIG2,PDX1,PLP1,SLC17A2,SOX10,SOX2,TMEM88B,TPPP,UGT8,VIM,ZNF536	212 (12)
MESP1		transcription regulator	Activated	2	bias	0.00331	FOXC2,HAND2,TWIST1,TWIST2
SOX10	8.418	transcription regulator	Activated	2	bias	0.00189	DHH,NGFR,PAX3,PLP1,PTN,SOX10
ERF	1.131	transcription regulator	Activated	2		0.0197	BNC1,Col17a1,KRT5,WNT7A
ERG	-0.454	transcription regulator		1.998		0.369	AR,CDH2,CNR1,DBN1,FLNC,MMP1,NLGN1,TMPRSS2,TWIST1,VIM
PROX1	-0.498	transcription regulator		1.987		0.052	CPE,FOXC2,SCG2,SCG3
PTTG1	0.093	transcription regulator		1.981		0.39	CDH2,SLC5A5,SOX2,VIM
EGR3	5.038	transcription regulator		1.964		0.137	INSC,NGFR,RORC,SLC15A2
PTF1A		transcription regulator		1.961		0.000158	CRABP1,GAD2,GRIK2,GRIK3,ISL1,NPY,Nrxn3,Pou3f1,RORB,SALL3
SP1	-0.37	transcription regulator		1.952	bias	0.000222	ABCC8,ADRA1B,ADRA1D,AEBP1,ANKH,APOA1,AR,ATP2A3,BMP4,BMP7,Ccl2,CCL20,CDH2,CRABP2,CYP11A1,CYP21A2,CYP26A1,DRD1,FOSL1,GRIA1,HAS1,HAS2,HNF4A,ID4,IGFBP3,KCNQ3,KRT4,LORICRIN,MAOB,MMP1,MYH7,NGFR,NPPA,Nppb,OLIG2,PHOX2A,PTN,TFF1,TFPI2,TIMP1,TNC,VIM	269 (19)
FOSL1	3.976	transcription regulator		1.948		0.136	Ccl2,FOSL1,MMP1,MMP10,SERPINB2,SFTPD
NFAT5	0.259	transcription regulator		1.941		1	Acan,AR,Ccl2,IL11,TNC
GLI2	2.044	transcription regulator		1.915		0.00706	ATP2A1,BMP4,BNC1,CCL11,CCL24,FOXC2,OVOL1,PAX3,PGC,PTHLH,VIM	46 (3)
TFAP2C		transcription regulator		1.912		0.000966	CYP11A1,EGR3,GREB1,GSTA3,GZMH,LORICRIN,MAL,SFTPD,TFF1,TIMP1
BCL11B	-1.752	transcription regulator		1.912		0.0247	ADORA1,CHRM4,GRIA1,KCNIP2,NETO1,RELN,RORC
Tcf7	2.708	transcription regulator		1.8		0.543	ACSBG1,CHDH,CPE,EGR3,GPA33,ITGB8,Klra7 (includes others),RORC,TMEM158
SMAD2	0.487	transcription regulator		1.795		0.00356	Acan,CCL20,CDH2,CRISPLD2,CYP21A2,HABP2,HAS2,PTHLH,SFTPB,SOX2,VIM	264 (14)
SNAI1	2.906	transcription regulator		1.753		1.94e-06	Acan,ADD2,BMP4,CDH2,CGN,DPYSL3,EPCAM,ESRP1,FLNC,FOSL1,FOXC2,GFAP,HNF4A,ID4,MSI1,OLIG1,OLIG2,RAB25,SOX2,TWIST1,VIM	264 (17)
PRDM1	1.521	transcription regulator		1.668		0.00997	APOM,ARG2,BHLHA15,Ccl2,CCL20,CPA4,CRISPLD2,FOSL1,Gsta4,ISL1,LGALS1,LGALS7/LGALS7B,MYO1A,PCSK6,PDE4C,RASL10A,RELN,SOX8,TNFAIP6
CDX1		transcription regulator		1.628		0.000218	B3GALT5,CCK,CLDN2,CTSE,DDC,GKN2,Gkn3,PAX3,PGC
PAX6	5.939	transcription regulator		1.624		1.69e-05	ASCL1,CDH6,CRISPLD2,F2,FABP7,FUT9,Gcg,HAS2,ISL1,KLHL1,LGALS1,MAB21L1,MAFA,NCAM1,NKX6-1,PAX3,PCSK1,PCSK1N,PDX1,SOX2,TNC,TRPM3,TUBB3	41 (5)
FOS	0.917	transcription regulator		1.614		0.000863	ADD2,AKR1C3,ALPP,CCL20,CLDN2,COL16A1,CRABP1,CRABP2,DRD1,FOSL1,GREB1,GRIK2,HAS1,HAS2,IL11,KCNN4,LGALS4,LTBP1,MMP1,MMP10,NGF,NPPA,Nppb,NPTX1,NPTX2,NPY,PCDH19,Prl2c2 (includes others),Prl3d1 (includes others),PTCHD1,S100A3,SELENBP1,SERPINB2,SFRP4,SFTPD,TFF1,TIMP1,VIM,WNT6,WNT7A	233 (16)
CARM1	0.956	transcription regulator		1.477	bias	0.0199	ABCB11,Ccl2,EGR3,Mmp1b,TFF1
FOXA1	-0.939	transcription regulator		1.461		4.99e-05	DDC,FOXA3,Gcg,GREB1,H19,HNF1A,HNF4A,ISL1,NEUROG2,NKX2-1,NPTX2,NPY,PAX6,RORC,SFTPC,TFF1,TMEM74,TMPRSS2,UST	184 (12)
PAX3	6.641	transcription regulator		1.455		0.000437	BMP4,CNR1,DBN1,DLX2,FABP7,FOXD3,GSTM5,HPX,ID4,MEST,MSX2,NKX2-1,PAX3,PGF,PITX1,PTHLH,SOX10,TFPI2,TNC
MYOG		transcription regulator		1.446		0.00879	ACTA1,CHRNA1,PRIMA1,S100B,TRIM63
CDX2		transcription regulator		1.414		5.89e-07	B3GALT5,CCK,CDHR5,CLDN2,CTSE,CYP26A1,DDC,DHRS9,FUT2,Gcg,GKN2,Gkn3,Hmga2,HNF4A,MYO1A,PAX3,PGC,S100G,SCIN,SOX2,SOX5	136 (7)
MSX2	6.126	transcription regulator		1.38		0.00137	BMP4,CDH2,IHH,MSX2,TWIST1,VIM,WNT7A	175 (12)
SOX2	3.726	transcription regulator		1.356		2.33e-10	ALB,ASCL1,BMP4,C1QL1,CASR,CCL20,CDH2,Cerox1,CITED1,CNFN,COL9A3,CRABP2,CST6,CYP26A1,DDC,DLX1,DLX2,Elf5,EPCAM,FABP7,FGF5,FOXD3,GJC3,Gm4876,GREB1,H19,Hmga2,INHBA,ISL1,LORICRIN,MSX2,Nes,NKX2-1,OLIG1,OLIG2,OVOL1,PAX6,PDX1,PLLP,PLP1,PLXNB3,SOX10,SOX2,SOX8,Sprr2a1/Sprr2a2,SPRR3,TMEM88B,TUBB3,TWIST1,TWIST2,UGT8,UST,VIM	88 (5)
POU5F1		transcription regulator		1.297		2.64e-06	ALB,ASCL1,ATP6V0A4,BMP4,CCL20,CDH2,CIDEB,CITED1,CNFN,CRABP2,CST6,CYP26A1,DLX1,Elf5,EPCAM,FGF5,FOXD3,GREB1,H19,IGF2BP1,INHBA,ISL1,LORICRIN,NCAM1,NKX2-1,OLIG2,OVOL1,PAX6,PCSK6,PDX1,SOX2,Sprr2a1/Sprr2a2,SPRR3,TFCP2L1,TWIST1,TWIST2,VIM	89 (6)
CUX1		transcription regulator		1.131		0.00463	CDH2,MYH7,NCAM1,NPPA,PCDH10,VIM,WNT10A,WNT6
FOSL2	0.928	transcription regulator		1.131		0.00179	Ccl2,FOSL1,LORICRIN,MMP1,SERPINB2,SFTPD,TFF1,TIMP1	278 (15)
ETV1	1.258	transcription regulator		1.109	bias	0.00665	ASCL1,MMP1,TMPRSS2,TWIST1,VIM
PAX2		transcription regulator		1.103		0.011	Gcg,GRIK2,GRIK3,PAX6
SP3	0.24	transcription regulator		1.079		0.00133	AEBP1,Ccl2,CCL20,CDH2,CYP26A1,DRD1,FOSL1,HAS2,IGFBP3,ITGB8,LORICRIN,MAOB,MYH7,OLIG2,PHOX2A,TFF1,TIMP1,TNC,VIM	248 (11)
FOSB	3.015	transcription regulator		1.067		0.00347	FOSL1,INHBA,LORICRIN,MMP1,SERPINB2,TIMP1
CREBBP	-0.375	transcription regulator		1.048		0.00328	AR,BMP7,CAMK4,CRISPLD2,CYP11A1,DDC,EGR3,FGL1,Gcg,GFRA1,HAS2,IL17RE,LORICRIN,MIA,MYH1,MYH7,NPPA,PDLIM4,PIPOX,PKHD1,PKLR,SELP,SFTPA1,SFTPB,TFF1,TMPRSS2,TNC,TWIST1	236 (16)
PITX2		transcription regulator		1.008		0.000954	ATP1B1,CCL11,CDH2,DLX2,FOXC2,FZD9,HCN4,ISL1,NGFR,NPPA,PITX1,SOX2,VIM,WNT6	156 (7)
TCF7L1	-1.633	transcription regulator		1		0.0354	FGF5,GPA33,STMN2,TFCP2L1
NANOG		transcription regulator		1		0.0227	DLX1,FGF5,FOXD3,ISL1,LGALS1,NKX2-1,NPTX1,OVOL1,PAX6,PDX1,SOX2
RUNX2	2.167	transcription regulator		0.968		0.000182	ADAMTS5,ALPP,CDH2,CDHR5,COL11A1,DPYSL3,FGFR2,IHH,ISL1,LUM,MSX2,OLIG1,SOX5,TIMP1,TPSAB1/TPSB2	146 (7)
RELA	0.601	transcription regulator		0.968		0.0337	ADAMTS5,AR,BEX1,CASR,CCL11,Ccl2,CCL20,CYP2C9,EHF,EPCAM,FMN2,FSCN1,Gstm3,HAS2,HNF4A,LUM,MIA,MMP1,RORC,SCN9A,SELP,SFTPA1,SMOC2,TFPI2,TUBB3,TWIST1,TWIST2,VIM
MEF2C	0.685	transcription regulator		0.93		0.00317	ACE2,ACTA1,ATP2A1,CCL11,Ccl2,FAP,IL11,MMP10,MYH1,MYH7,NPPA,SCN5A,VIM	153 (9)
GLI1	1.998	transcription regulator		0.914		0.000168	AKR1C3,ANKRD22,ATP6V1C2,BNC1,CA12,CADPS,Ccl2,CST6,Cxcl15,EGR3,EPS8L3,FOXC2,FOXL1,GJA3,GPA33,KLK10,KLK6,LGALS1,MEST,MSX2,NAV3,OVOL1,PCDH7,PTHLH,REG4,S100A14,SELENBP1,SERPINB5,SGPP2,SMOC2,SOX2,SOX5,SPRR3,TDO2,TFF1,TIMP1,TNC,TSPAN1,VIL1,VIM	176 (7)
MYB	-0.117	transcription regulator		0.894		0.0309	Ccl2,CDH2,HAND2,IGFBP3,LANCL3,MEGF10,METTL7B,MMP1,PAX6,RGS8,SOX2,TWIST1,VIM
EHF	-3.565	transcription regulator		0.853		0.00554	BMP4,CCL20,CNFN,CRABP2,EHF,KLK6,MMP1,SPRR3,TIMP1,TNC
DLX2	7.964	transcription regulator		0.844		0.00926	DLX2,GAD2,HAND2,POU3F3
TSHZ3	2.859	transcription regulator		0.805		6.37e-05	BHLHE22,COL5A1,CRYM,CXXC5,IGFBP3,KLHL1,NGFR,NPY,SLITRK3,STAC2
NEUROD1		transcription regulator		0.765	bias	0.00251	ABCC8,INSM1,MAFA,NCAM1,NKX6-1,PAX6,PCSK1,PDX1	28 (2)
SMARCA4	0.732	transcription regulator		0.724	bias	0.0112	ACE2,ACTA1,ALB,APOA1,ATP2A1,BMP4,CDH16,CPM,CYP26A1,DHRS9,DLX2,EHF,EPHA1,FGFR2,FUT1,HCN1,HNF4A,IL11,INHBA,KCNQ3,LGALS1,LUM,MAOB,MMP1,ODAPH,OLIG2,PTHLH,RAB27A,S100A3,SERPINB2,SERPINB5,SFTPB,SFTPC,SOX2,TFF1,TNNC2,VIM,WNT7A
MYOCD		transcription regulator		0.7		0.00442	ACE2,ACTA1,FAP,HAND2,HCN4,MYH7,NPPA,SCN5A,SCN9A,SERPINB5
MECP2	0.513	transcription regulator		0.696		1.86e-05	CHRM4,DPP4,FOXG1,GABRB3,GRIA1,IGFBP3,Meg3,NAV3,Nefm,Nrxn3,PCDH10,PLAAT1,PLP1,RELN,SYT4,TFPI2,VIM	199 (7)
HAND2	8.22	transcription regulator		0.685		0.000348	ACE2,ACTA1,ALX4,CCL11,FAP,GREM1,HAND2,IL11,NPPA,Nppb
TP63	-2.201	transcription regulator		0.659		8.66e-06	BMP4,BMP7,CDH2,COL5A1,DLX1,EDN2,FGFR2,FLRT1,FOSL1,FUT1,GCNT3,GREM1,GRHL2,IGFBP3,IHH,IL1RAP,INHBA,INSM1,ITGB8,KCNK1,KRT5,LORICRIN,MMP10,NALCN,NCS1,PKLR,PKP1,POU3F2,PTHLH,RELN,SERPINB2,SERPINB5,SOX2,SPRR3,ST8SIA6,THBS2,TNC,TWIST1,VIL1,VIM,WNT7A	190 (10)
OTX2		transcription regulator		0.649		0.00119	BMP4,CLTRN,FOXG1,NCAM1,PAX6,SLC14A1,SOX2,THBS4,TNC
NFKBIA	0.666	transcription regulator		0.572		0.0366	ADAMTS5,AEBP1,APOA1,B3GALT5,CCL11,Ccl2,CCL20,FOXC2,FSCN1,GPR176,GSTM5,HAS1,IL11,KCNN4,LYZ,MMP1,NCAN,NGF,NPPA,PCDH7,Prl2c2 (includes others),SERPINB2,SFTPA1,TFCP2L1,TIMP1,TNC,TWIST1
NKX2-2		transcription regulator		0.555	bias	0.00101	Gcg,GHRL,NKX6-1,PDX1,PLP1	21 (3)
STAT3	-0.064	transcription regulator		0.553		0.000187	ARG2,BEX1,CCL11,Ccl2,CCL20,CDH2,COL5A1,CYP26A1,DMBT1,DPP4,EGR3,FOXA3,FSCN1,GAP43,GFAP,H19,HAS2,HNF4A,HTR2A,IHH,IL11,LYZ,MMP1,MMP10,MRAS,MT-ND3,MYH7,NKX2-1,NPPA,NPY,PAX3,PAX6,PCSK1,PLA2G10,PPP1R9A,PTN,RAB27A,RORC,SELP,SFTPB,SOX11,SOX2,TFPI2,TIMP1,TRPM3,TWIST1,VIM	276 (15)
EP300	-0.035	transcription regulator		0.512	bias	0.00832	ACTA1,AR,CA12,CAMK4,CD36,CRABP2,CRISPLD2,CTSE,CYP11A1,DDC,Gcg,GFRA1,GREB1,IL17RE,LORICRIN,MIA,MMP1,NPPA,PDLIM4,PDX1,PIPOX,PKLR,RORC,SERPINB5,SFTPC,SOX2,TFF1,TMPRSS2,TNC	229 (17)
GSX2		transcription regulator		0.447		0.000106	ASCL1,DLX1,DLX2,NEUROG2,PAX6
MED13	0.19	transcription regulator		0.447		0.0377	Apoc1,CD36,CLSTN3,KNG1,PKLR
NKX2-5		transcription regulator		0.433		0.00137	ADORA1,MSX2,Nes,NPPA,Nppb,SCN5A,SLC5A5
NFIX	-1.224	transcription regulator		0.414		0.0224	ADRA1B,GFAP,PKLR,SFTPC
MEF2D	0.286	transcription regulator		0.359		0.0343	ACTA1,GSTA3,Gsta4,MYH7,NPPA,Nppb,VIM
HAND1		transcription regulator		0.32		0.0433	HAND2,NPPA,PITX1,Prl3d1 (includes others)
NCOA4	0.049	transcription regulator		0.218		0.0392	AR,EHF,FGFR2,TFF1
CREB1	-0.191	transcription regulator		0.167		7.29e-11	ADGRA1,ALKAL2,BHLHE22,BPIFC,CA10,CALCB,CAMK4,CARTPT,CCK,CDH10,CDH2,CHRNA1,COCH,CRHBP,CRMP1,CRYM,CYP11A1,DGKK,DMBT1,ECEL1,EDIL3,FGFR2,GAD2,GAP43,GFRA1,GRIA1,GRIK2,HAS2,HTR2A,INHBA,KCNIP2,LMO1,LORICRIN,MEST,MMP1,NKAIN2,NKX2-1,NPTX2,NPY,PCDH19,PCDH20,PCSK1,PDYN,RBP4,SCG2,SERPINI1,SFRP4,SFTPA1,SFTPB,SLC6A11,SSTR1,STAC2,TFAP2A,TFF1,TMEM74,UPP1,VGF,VIM,XKR4	156 (7)
DLX5		transcription regulator		0.14		0.00416	CITED1,CYP26A1,GAD2,HAND2,POU3F3
ZBED6	-0.016	transcription regulator		0.132		0.0475	MAFA,PDX1,TUBB3,UPP1
RUNX1	0.827	transcription regulator		0.121		0.0334	ADD2,ALB,BAALC,CYP11A1,FSCN1,Hmga2,IGFBP3,IHH,KLRB1,LMO1,NCAM1,PCDH7,RORC,SOX5,TIMP1,TPSAB1/TPSB2,UPP1
GATA2	1.809	transcription regulator		0.07		0.000452	AR,C11orf97,CALCB,Ccl2,CD36,Col17a1,CYP11A1,Cyp2c40 (includes others),CYP4F11,DENND2A,DMBT1,FOXL1,Gcg,GFRA1,GUCA2A,Hmga2,HNF4A,LYPD6B,MAOB,Mcpt8,MPIG6B,NPPA,PAX3,PNLIPRP1,Prl2c2 (includes others),Prl3d1 (includes others),S100G,SELP,SERPINB2,SOX2,TMPRSS2,TPSAB1/TPSB2	204 (11)
ZFPM2	1.365	transcription regulator		0.063		2.47e-05	CYP11A1,DHH,HAND2,MYH7,NPPA,Nppb	35 (3)
GATA3	2.867	transcription regulator		0.026		0.00283	ASCL1,CDH2,CNFN,CRABP2,CST6,CYP11A1,Elf5,ELOVL4,FSCN1,GREB1,Lce3a (includes others),LORICRIN,NPPA,OVOL1,Prl2c2 (includes others),Prl3d1 (includes others),Sprr2a1/Sprr2a2,SPRR3,TFF1,VIM	151 (7)
SOX17	-0.523	transcription regulator		0		0.0433	AMN,HNF4A,NR2F1,SOX2
AIRE		transcription regulator		0		0.0486	AMBP,BMP4,COL9A3,KLK6,NPY,PROKR2,UPP1
HOXA10		transcription regulator		0		0.00777	ACTA1,ALPP,CDH16,DHRS9,DPP4,GSTA3,IGFBP3,IL11,KCNAB1,KRT4,LYZ,NCAM1,S100B,SFRP4,TDO2
SS18	0.066	transcription regulator		0	bias	0.0144	FGFR2,NGFR,SLC34A2,SOX2,SOX8
ZBTB48	-0.76	transcription regulator		0	bias	0.0354	COL11A1,CPM,ROS1,SHISA9
HOXC6		transcription regulator		0		0.00659	ARMH4,BMP7,FGFR2,IGFBP3,MEGF10,ZNF536
DACH1	2.343	transcription regulator		0		0.0243	BMP4,FGF5,IGFBP3,RELN,SOX2
GATA4	-1.336	transcription regulator		-0.041		7.64e-08	ACE2,ACTA1,ADORA1,ASCL1,CA12,CCK,CCL11,CLDN2,CNFN,CRABP2,CYP11A1,CYP21A2,Elf5,FAP,IL11,INHBA,LORICRIN,MSX2,MYH7,NPPA,Nppb,Orm1 (includes others),OVOL1,PGBD5,SCN5A,SFRP4,SFTPC,SPRR3,THBS4,TIMP1,VIM	33 (2)
KLF11	-0.154	transcription regulator		-0.116		0.00278	BMP7,CCL11,CHRM3,CHRM4,CHRNA1,GREM1,ITGB8,LTBP1,MAOB,MMP1,PDX1,THBS2,TIMP1	132 (7)
CEBPD	1.189	transcription regulator		-0.118		0.0241	ALB,Ccl2,CCL20,GFAP,MIA,NGF,PAX3,SFTPD,TNFAIP6
NFKB2	0.814	transcription regulator		-0.124		0.00772	AR,BMP4,CCDC141,Ccl2,CCL20,COCH,FAP,FOXG1,KCNMB4,Mcpt8,PLD5,SCN9A,WNT10A
HDAC2	0.949	transcription regulator		-0.16		0.0456	APOA1,COL11A1,ITGB8,LCE3C,LGR6,PAX3,RORC,SOX10,SOX11,STMN2,TFF1
DLX6		transcription regulator		-0.246		0.00521	CITED1,CYP26A1,HAND2,POU3F3
NFATC1	-0.276	transcription regulator		-0.277		0.0464	BMP7,EGR3,HNF1A,HNF4A,MAFA,MYH7,PDX1,RORC,SIGLEC15
KAT5	-0.118	transcription regulator		-0.277	bias	0.0348	ALB,APOA1,Cxcl15,GRIA4,HNF4A,NPPA,SPAG11B,TFF1,WNT7A
MEN1	0.473	transcription regulator		-0.279		0.0043	AR,FOXC2,MAFA,NKX6-1,PDX1,PTN,RORC
NFIA	-1.301	transcription regulator		-0.365		0.00766	CDH2,MYH1,OTOP1,PKLR,SFTPC
NEUROG1		transcription regulator		-0.378		0.0159	BEX1,FAP,GREM1,HAS2,INHBA,MEST,SCG2
TBX5	-0.315	transcription regulator		-0.398		0.0157	ACE2,CCL11,CCL20,FAP,IL11,NPPA,SCN5A,VIM
Foxp1	-0.89	transcription regulator		-0.447		0.018	CNR1,DNER,ELAVL4,HCN1,SFTPC
HTT	0.02	transcription regulator		-0.469		0.000272	ACTA1,ADAMTS5,APOA1,ASGR1,CA12,CAMK4,CARTPT,CCK,CDHR5,CHAT,CHRNA1,CNR1,COCH,COL16A1,CSN3,DRD1,ELAVL4,FABP7,FOSL1,GABRA1,GAP43,Gcg,GFAP,GPC1,GRIA1,KCNAB1,KCNC3,KCNIP2,KCNJ12,MMP10,Mt3,MYH1,NCS1,NEFL,Nefm,NGFR,NPTX1,NPY,NR2F1,PDLIM4,PDX1,Pou3f1,PTPN5,RASD2,RBP4,SLC18A3,THBS2,UCHL1,VGF	295 (15)
EZH2	0.107	transcription regulator		-0.479		6.33e-05	BMP4,BMP7,CA6,Ccl2,CDH2,CHRM3,CNR1,COL5A1,CRISPLD2,DENND2A,DMP1,EPHA1,FBLN1,FGF5,Hmga2,Ifi27l2a/Ifi27l2b,IGFBP3,IL11,KCNK1,LORICRIN,LYPD6B,Meg3,NGFR,PAX3,PAX6,PCDH10,PCDH20,PDX1,PTN,SFRP4,SOX10,TMPRSS2,TWIST1	201 (14)
POU4F1		transcription regulator		-0.659		4.22e-05	AJAP1,AVIL,BNC1,CARTPT,CRABP1,Htr5b,ISL2,KCNMA1,MAB21L1,NPY,NWD2,OLIG1,SALL3,SCN9A,SLC6A17
LHX1		transcription regulator		-0.724	bias	0.00112	AMN,ATP1B1,CALCB,CLDN2,CLTRN,DPP4,FGF5,FUT9,HNF4A,KLK6,S100G,SLC16A12
EMX2		transcription regulator		-0.747		0.000165	CDH6,PAX6,RELN,SOX2
NFIC	1.001	transcription regulator		-0.784		0.01	CYP11A1,FABP7,GFAP,PKLR,SFTPC
GLI3	3.161	transcription regulator		-0.816		0.0159	BMP4,DLX2,FGF5,FOXC2,GREM1,HAND2,NKX2-1,PCDH8,PTHLH
CEBPA	-3.15	transcription regulator		-0.822		0.000511	AKR1C3,ALB,APOB,ARG2,ASCL1,CCL20,CNFN,CRABP2,CYP11A1,CYP2C9,Elf5,HAS2,HNF1A,IGFBP3,LGALS1,LORICRIN,MSX2,NR1I2,Orm1 (includes others),OTC,OVOL1,PCSK6,PTGFR,S100G,SERPINB2,SERPINB5,SERPINI1,SFTPA1,SFTPB,SFTPC,SFTPD,SPRR3,TFAP2A,TNFAIP6	224 (14)
MDM4	-0.511	transcription regulator		-0.849		0.0285	KRT5,PCDH10,VIM,WNT7A
HDAC4	0.538	transcription regulator		-0.882		0.00434	ACTA1,CALCB,CNKSR2,FOSL1,GABRA1,GABRB2,GABRG3,MMP10,MYLK2,NETO1,Nppb,RAB3C,SERPINB2
TP73	-0.599	transcription regulator		-0.893		0.0469	BMP7,Ccl2,CITED1,CLIP3,CYP21A2,FGFR2,GPR176,IGFBP3,KCNK1,LTBP1,LY6D,LYZ,Meg3,Mmp1b,NCAM1,NLRC4,RELN,Spink2,THBS2,TIMP1,TSPAN1,TWIST1,Wfdc18,WNT10A
CTCF	-0.318	transcription regulator		-0.993		0.0482	APOA1,C1QL1,Ccl2,DRD1,H19,LHX8,LYZ,NCAM1,PAX6,RORC
IRX4		transcription regulator		-1		0.000705	ACTA1,MYH7,NPPA,Nppb
HNF1B	-3.356	transcription regulator		-1.04		9.81e-06	ALB,AMBP,B3GALT5,COL5A1,FOXA3,HNF1A,HNF4A,ID4,IGFBP3,IHH,LUM,MMP10,PDE4C,PDX1,PKHD1,S100A3,UPP1	173 (9)
HDAC9	1.501	transcription regulator		-1.067		0.0224	MMP10,MYH7,NPPA,Nppb
TAF4	-0.119	transcription regulator		-1.129		0.000118	AR,DLX2,EHF,GREM1,Lce3c,LORICRIN,LRRC15,LUM,MSX2,PTN,TFF1,TGM3,THBS2
ISL1	5.977	transcription regulator		-1.175		1.05e-05	ABCC8,AJAP1,AVIL,BMP4,BNC1,CARTPT,CRABP1,ISL2,MAB21L1,NPY,OLIG1,PAX6,PDX1,SALL3,SCN9A
NKX6-1	4.508	transcription regulator		-1.231		2.47e-05	Gcg,GFRA1,HNF1A,MAFA,PDX1,VGF	129 (7)
ETV5	-0.938	transcription regulator		-1.259		0.00687	BEX1,CDH2,LYZ,RAB27A,S100A14,SFTPA1,SFTPB,SFTPC,SLC34A2,TWIST1
EOMES	2.166	transcription regulator		-1.264		3.04e-06	BHLHE22,CCK,CRABP1,CRYM,CYP26A1,H19,IGFBP3,KCNQ3,Klra7 (includes others),LHX9,MMP17,NEFL,Nefm,PCDH19,PITX1,SOX2,TFPI2
RBPJ	0.636	transcription regulator		-1.32		0.0123	ASCL1,BMP7,CYP11A1,FGF5,HAS2,INHBA,NEUROG2,NGF,PGF,RORC,SOX2,TFF1,TNC
SOX7	0.028	transcription regulator		-1.414		0.00557	ASCL1,CNFN,CRABP2,Elf5,LORICRIN,MSX2,OVOL1,SPRR3
PAX1		transcription regulator		-1.414		0.00047	ASCL1,CNFN,CRABP2,Elf5,LORICRIN,MSX2,OVOL1,SPRR3
ELF3	-3.025	transcription regulator		-1.439		0.00347	CCL20,CCL24,EHF,KRT4,LYZ,MMP10	167 (7)
KLF2	1.175	transcription regulator		-1.478		0.0416	BMP4,Ccl2,CD36,CDH2,Cxcl15,FBLN1,FGF5,KCNN4,PGF,PTHLH,SFTPD,TFPI2,TIMP1
ZNF217	-0.251	transcription regulator		-1.633		0.000966	CITED1,IGFBP3,NEFL,NLGN1,NMNAT2,OLIG2,PAX6,PIPOX,RGS20,SHC4
NCOA1	-1.454	transcription regulator		-1.733		0.00906	ABCB11,CYP11A1,CYP2C9,FGFR2,HAS2,HNF1A,LYZ,PKLR,SERPINB5,SFTPA1,SFTPB,TFF1,THPO	219 (15)
VHL	-0.22	transcription regulator		-1.796		0.497	CA12,CDH2,GNG4,HNF1A,PTHLH,VIM
SOX3		transcription regulator		-1.89	bias	0.0435	CITED1,CYP26A1,FGF5,GREB1,INHBA,SOX2,TWIST2
Yaf2	2.065	transcription regulator		-1.912	bias	0.000525	CSN3,FGF5,GFRA1,Nefm,Nes,SLC26A9,SOX11
IRF3	-0.683	transcription regulator		-1.961		1	ARG2,Ccl2,CDH2,FUT2,Ifi27l2a/Ifi27l2b,VIM
DMRT1		transcription regulator		-1.969		0.0019	AR,ATP13A4,DMRTA1,FGFR2,GJA3,GSTA3,Gsta4,IGFBP3,MMP16,SOX2,VSIG1
NOSTRIN	-1.253	transcription regulator		-1.969	bias	0.0392	Ccl2,MMP1,PGF,SELP
GATA6	-1.371	transcription regulator		-1.974		1.69e-05	ASCL1,BMP4,CITED1,CNFN,CRABP2,CYP11A1,CYP21A2,DPP4,Elf5,FOXA3,FOXD3,HNF4A,LORICRIN,LTBP1,MSX2,MYH7,NPPA,Nppb,OVOL1,SFTPA1,SFTPC,SOX2,SPRR3	131 (5)
DNAJB6	0.923	transcription regulator		-1.982		0.00419	CDH2,TWIST1,VGF,VIM
PPARGC1B	-1.045	transcription regulator	Inhibited	-2		0.334	GRB7,NPPA,Nppb,TRIM63
KLF15	-1.295	transcription regulator	Inhibited	-2		0.076	Ccl2,CD36,NPPA,Nppb,TRIM63
HES1	0.106	transcription regulator	Inhibited	-2.043		0.000743	ADAMTS5,ASCL1,CCK,Gcg,GRIA1,ISL1,PAX6,SLC5A5,TUBB3
NKX2-1	-3.688	transcription regulator	Inhibited	-2.08		1.03e-08	BMP4,CHIA,DPP4,EDIL3,FAM3D,GRHL2,Gsta4,Hmga2,LYZ,MIA,Nes,OLIG2,PLA2G1B,PLP1,PNLIPRP1,ROS1,S100G,SFTPA1,SFTPB,SFTPC,SFTPD,SLC34A2,SLC5A5,SOX2,Sprr2a1/Sprr2a2,TNC,UGT8
NFATC3	-0.082	transcription regulator	Inhibited	-2.19		0.0186	EGR3,GAP43,Nppb,SFTPA1,SFTPB,SFTPC,SFTPD
MYCN	-0.921	transcription regulator	Inhibited	-2.217		0.204	ADAMTS5,DIRAS1,DPYSL3,EPHA5,FGF5,FGFR2,INHBA,LGALS1,MSX2,NCAM1,NGFR,OLIG1,RELN,SLITRK1,TMPRSS2,UCHL1,VIM
FOXA2	-3.306	transcription regulator	Inhibited	-2.301		3.94e-12	ABCC8,ALB,APOA1,APOB,APOM,CCL11,CCL24,CPM,CYP26A1,CYP2C9,DDC,EPCAM,FOXA3,Gcg,H19,Hmga2,HNF1A,HNF4A,ISL1,LYZ,MAFA,NEUROG2,NKX2-1,NKX6-1,NPTX2,NR1I2,PAX6,PDX1,PNLIPRP1,RORC,SFTPA1,SFTPB,SFTPD,TDO2,TMPRSS2,UST,WNT7A	216 (12)
PPARGC1A	-1.993	transcription regulator	Inhibited	-2.395		0.000329	ABCB11,ACSL6,ADAMTS5,APOD,BMP4,Ccl2,CD36,CIDEB,CNGA1,CYP11A1,CYP2C9,FBLN1,FBLN2,GFRA1,IGFBP3,IGLON5,IL1RAP,INHBA,KCNK1,LUM,MAL,MAOB,MSI1,MYH1,MYH7,NPPA,Nppb,PTN,RBP4,RPGRIP1,SOX2,STAC2,TIMP1,TRIM63	256 (18)
HNF4A	-5.901	transcription regulator	Inhibited	-2.515		0.43	AASS,ABCB11,Acnat1/Acnat2,ADGRB1,ADGRB2,AKR1C3,ALB,AMBP,APOA1,APOB,APOM,AQP8,ARG2,ASCL1,ASGR1,ATP7B,BMP7,BNC1,BPIFB2,CAPN8,CCL20,CD36,CDHR2,CLDN2,CNFN,CRABP2,Crb3,CSPG5,CYP11A1,CYP26A1,CYP2C9,DMP1,Elf5,EPCAM,EPS8L3,FMN2,FMO1,FXYD7,GGT6,GPR37,GRIK3,H2AC7,HAO1,HNF1A,HNF4A,HPN,HPX,IL1RAP,INHBA,KCNC3,KCNJ12,KCNQ5,KNG1,LORICRIN,MAOB,MRO,MSX2,Mt3,MYO1A,NMNAT2,NR1I2,NR2F1,OTC,OVOL1,PAQR5,PCDH20,PDE11A,P…
SPDEF	-1.511	transcription regulator	Inhibited	-2.588		0.0215	CDH2,COL16A1,COL5A1,SERPINB5,SFTPA1,TNC,VIM
EED	-0.339	transcription regulator	Inhibited	-2.646	bias	0.000291	FGF5,GFAP,Hmga2,OLIG1,OLIG2,PAX3,Pou3f1,SCIN	114 (6)
REST	0.235	transcription regulator	Inhibited	-2.917	bias	2.7e-11	ASCL1,CARTPT,CHRM4,FGF5,FUT9,GAP43,GRIK3,GRIK4,HNF1A,KCNQ3,KCNQ5,Nefm,Nes,NKAIN2,NPPA,Nppb,OSBP2,PAX3,PCSK1,S100B,SCG2,SCG3,SLC18A3,STMN2,SYT4,TUBB3,UCHL1,XKR4
HNF1A	-5.106	transcription regulator	Inhibited	-4.307	bias	6.36e-10	AADAC,ACE2,Akr1c19,AKR1C3,ALB,AMBP,ANKS4B,APOB,APOM,ASGR1,B3GALT5,CDHR2,CFI,CLDN2,CLTRN,CYP2C9,DDC,DPP4,F2,FBP2,FGL1,FMO1,FOXA3,FUT9,GC,GCNT3,HABP2,HAO1,HNF1A,HNF4A,HPX,IGFALS,IHH,Klra7 (includes others),KNG1,MRO,NKX6-1,NPTX2,NPY2R,PCSK1,PDX1,PKHD1,PKLR,RNF186,SLC17A2,SLC26A7,SSTR1,TMED6,TMPRSS2,UGT2B10,VIL1	224 (13)
FEZF1		transcription regulator				0.00933	MMP1,TIMP1
MAFA	4.297	transcription regulator				0.0295	ABCC8,PAX6,PDX1
ZNF282	-0.099	transcription regulator				0.00933	GREB1,TFF1
ISX		transcription regulator				0.0301	BCO1,TWIST1
ARX		transcription regulator				0.0391	CCK,LHX8
DMRT3		transcription regulator				0.0406	NEUROG2
CAMTA2	0.293	transcription regulator				0.0406	NPPA
CDX4		transcription regulator				0.0406	PAX3
FOXI2		transcription regulator				0.0406	NKX2-1
ZNF536	6.608	transcription regulator				0.0151	PAX6,TUBB3
Hmgb1		transcription regulator				0.0295	NEFL,SCG2,TUBB3
NPAS1	0.853	transcription regulator				0.0406	RELN
WWC1	-1.395	transcription regulator				0.0111	CDH2,TFF1,VIM
GLIS3	0.262	transcription regulator				1.24e-05	Gcg,GHRL,ISL1,MAFA,NKX6-1,PAX6,PDX1	145 (7)
ARID2	-0.495	transcription regulator				0.0221	BMP4,FGFR2
TCF25	0.1	transcription regulator				6.65e-05	MYH7,NPPA,Nppb
EN2		transcription regulator				0.0221	NGFR,PAX6
LHX8	6.512	transcription regulator				6.65e-05	CHAT,ISL1,SLC18A3
TEAD4	0.756	transcription regulator				0.0283	ACTA1,BMP4,CCK,Elf5,FGFR2,GPR37,MYH1,MYH7,OVOL1
ZNF202	-0.104	transcription regulator				0.00774	CRABP2,HNF4A,INSM1,PLP1
ZFHX3	-0.115	transcription regulator				6.72e-05	ALB,APOA1,C1QL1,DRD1,Elf5,MYH7,Nes,NGFR,PROKR2,QRFPR,RORB,TUBB3,VAX1
POU3F2	6.17	transcription regulator				0.00331	CDK5R2,FABP7,NCAM1,NKX2-1
PITX3		transcription regulator				0.0301	CCL11,NEUROG2
OLIG2	5.855	transcription regulator				0.0221	GFAP,S100B
EN1		transcription regulator				0.014	NGFR,PAX6,TUBB3
DLX1	8.675	transcription regulator				0.0489	GAD2,POU3F3
ZIC2		transcription regulator				0.0489	DRD1,WNT7A
NEUROG2	7.422	transcription regulator				1.61e-05	ALX4,ASCL1,BMP4,FGFR2,FOXG1,NKX6-1,PAX6,SOX10,TFAP2A
DNMT3L	2.433	transcription regulator				0.0221	EPCAM,MEST
POU3F3	7.936	transcription regulator				0.0391	CDK5R2,FABP7
MED16	0.541	transcription regulator				0.014	MMP1,SLC5A5,VIM
ATN1	0.156	transcription regulator				0.00317	ASGR1,ATP1B1,CAMK4,CNR1,DPYSL3,H2AC7,KCNC3,NEFL,Nefm,NPTX1,NR2F1,SOX10,SOX11
FOXD1		transcription regulator				0.00859	ISL1,ISL2,PGF
TBX3	3.298	transcription regulator				0.021	NPPA,SCN5A,SOX2
PIAS4	1.176	transcription regulator				0.021	ALB,ITGB8,PCDH9
OLIG1	6.515	transcription regulator				0.00121	DLX1,DLX2,OLIG2
GSC		transcription regulator				0.0391	FOXC2,TWIST1
ONECUT1		transcription regulator				0.0406	AASS,ABCB11,AMBP,CD36,CFI,CLDN2,COL5A3,EHF,FOXA3,FXYD7,HABP2,HNF4A,ITIH1,NR1I2,Onecut3,RORC,STMN2,TDO2
HEYL	1.443	transcription regulator				0.0391	NPPA,TMPRSS2
ZNF410	0.231	transcription regulator				0.00164	MMP1,SERPINB2
ATF1	0.325	transcription regulator				0.0267	CCK,FOSL1,INHBA,LORICRIN,PCSK1
ZNF260	-0.678	transcription regulator				0.0406	NPPA
SKI	0.124	transcription regulator				0.0129	CYP26A1,FAP,Nes,PAX3
NKX3-1		transcription regulator				0.0254	AR,CA12,IGFBP3,TMPRSS2,TWIST1,VIL1
PAX4		transcription regulator				0.0111	INSM1,Nes,VIM
GATA5	-0.757	transcription regulator				0.0111	MYH7,NPPA,Nppb
BARX2	-1.075	transcription regulator				0.00521	MYL3,NCAM1,SOX5,TIMP1
MNX1		transcription regulator				0.00465	Gcg,ISL1,PDX1	7 (2)
NOCT	0.602	transcription regulator				0.0221	DLGAP1,RORB
HES6	-0.642	transcription regulator				0.00479	HNF4A,MMP1
SMARCD1	0.617	transcription regulator				0.0301	MMP1,TMPRSS2
POU4F2		transcription regulator				0.000739	BHLHE22,DLX1,DLX2,NEUROG2,PAX6,TFAP2A,ZFHX4
NFIB	-0.242	transcription regulator				0.0103	ACSBG1,EDN2,GFRA1,NCAM1,PKLR,SFTPC
ESRRB		transcription regulator				0.0347	APLP1,CCL20,PCSK6,SLC13A5,TFF1
GCM1		transcription regulator				0.0489	PGF,S100B
MTPN	0.276	transcription regulator				0.0391	DDC,NPPA
EHMT2	0.076	transcription regulator				0.0234	CDH16,CDH2,GREB1,STMN2,SYT4,TFF1
RCOR1	0.413	transcription regulator				0.0251	CARTPT,CHRM4,STMN2
PHOX2B		transcription regulator				0.0221	ASCL1,PHOX2A
TCF7		transcription regulator				0.0409	FOXA3,HNF4A,Klra7 (includes others),RORC,SOX2
TTF1		transcription regulator				0.0406	SFTPB
HMGB2	0.387	transcription regulator				0.0197	CCL20,INHBA,MMP1,MMP10
INSM1	4.567	transcription regulator				0.00206	NKX6-1,PAX6,PDX1

## Sheet: IPA Canonical LUAD vs LUSC
IPA Canonical pathway analysis LUAD vs LUSC
Ingenuity Canonical Pathways	-log(p-value)	Ratio	z-score	Molecules
CREB Signaling in Neurons	13.9	0.116	0.361	ADCY2,ADCY8,ADGRG2,ADGRL3,ADORA1,ADRA1B,ADRA2A,ADRA2B,ADRA2C,AVPR1B,AVPR2,C5AR2,CACNA1B,CACNA1D,CACNA2D1,CACNA2D2,CACNG3,CALCR,CASR,CELSR2,CHRM3,DRD2,F2RL2,FGFR2,FZD10,FZD7,GABBR2,GCGR,GHR,GIPR,GLP1R,GLP2R,GNA14,GNG11,GPR12,GPR26,GPR35,GPR39,GPR50,GPRC5A,GRIA2,GRM4,HCAR1,HCAR3,HCRTR2,HTR1B,HTR1E,HTR2C,HTR4,HTR7,KDR,LGR5,LHCGR,LPAR3,LTB4R,NGFR,NPBWR1,NPY2R,NTRK2,OPRD1,OXGR1,P2RY1,PLCH1,PLCH2,PRLHR…
Breast Cancer Regulation by Stathmin1	9.75	0.102	0.64	ADGRG2,ADGRL3,ADORA1,ADRA1B,ADRA2A,ADRA2B,ADRA2C,ARHGEF4,AVPR1B,AVPR2,C5AR2,CALCR,CASR,CELSR2,CHRM3,DRD2,F2RL2,FZD10,FZD7,GABBR2,GCGR,GIPR,GLP1R,GLP2R,GNG11,GPR12,GPR26,GPR35,GPR39,GPR50,GPRC5A,GRM4,HCAR1,HCAR3,HCRTR2,HTR1B,HTR1E,HTR2C,HTR4,HTR7,LGR5,LHCGR,LPAR3,LTB4R,NPBWR1,NPY2R,OPRD1,OXGR1,P2RY1,PGF,PPP2R2B,PPP2R2C,PRLHR,PTGER2,RASD1,SCTR,SMO,SPDEF,SSTR4,TUBA3C/TUBA3D,VIPR2
Basal Cell Carcinoma Signaling	6.51	0.205	2.309	BMP5,BMP7,FZD10,FZD7,GLI1,GLI2,HNF1A,SMO,WNT10B,WNT11,WNT16,WNT2B,WNT5A,WNT6,WNT7B
Regulation Of The Epithelial Mesenchymal Transition In Development Pathway	6.21	0.184	3.357	FZD10,FZD7,GLI1,GLI2,HNF1A,JAG1,S100A4,SMO,SNAI2,WNT10B,WNT11,WNT16,WNT2B,WNT5A,WNT6,WNT7B
Tumor Microenvironment Pathway	5.87	0.128	0.408	ARG1,CSF2,FGF12,FGF18,FGF19,FGF20,FGF3,FGF9,ICAM1,IL4,ITGB3,MMP1,MMP10,MMP15,MMP20,MMP24,MMP3,NOS2,PGF,RASD1,SLC16A1,SLC1A4,SLC2A1,SLC2A2
WNT/β-catenin Signaling	5.36	0.126	0.218	CDH12,DKK4,FZD10,FZD7,GJA1,HNF1A,PPP2R2B,PPP2R2C,SFRP1,SMO,SOX1,SOX10,SOX15,SOX2,SOX21,WNT10B,WNT11,WNT16,WNT2B,WNT5A,WNT6,WNT7B
Colorectal Cancer Metastasis Signaling	5.21	0.105	2.2	ADCY2,ADCY8,ARRB1,DCC,FZD10,FZD7,GNA14,GNG11,HNF1A,MMP1,MMP10,MMP15,MMP20,MMP24,MMP3,NOS2,PGF,PTGER2,RASD1,RHOBTB2,RND1,SMO,WNT10B,WNT11,WNT16,WNT2B,WNT5A,WNT6,WNT7B
PCP (Planar Cell Polarity) Pathway	5.2	0.2	3.464	EFNB1,FZD10,FZD7,PFN2,SMO,WNT10B,WNT11,WNT16,WNT2B,WNT5A,WNT6,WNT7B
Hepatic Fibrosis Signaling Pathway	5.17	0.0905	1.257	AGT,CACNA1B,CACNA1D,CACNA2D1,CACNA2D2,CACNG3,FZD10,FZD7,GLI1,GLI2,HNF1A,ICAM1,IL1A,IL1R2,IL1RN,IL36A,IL36B,IL36RN,IL37,ITGA6,ITGA9,ITGB3,KDR,MMP1,NGFR,NOX1,PGF,RASD1,RHOBTB2,RND1,SMO,TFRC,WNT10B,WNT11,WNT16,WNT2B,WNT5A,WNT6,WNT7B
Human Embryonic Stem Cell Pluripotency	4.44	0.117	#NUM!	BMP5,BMP7,FGFR2,FZD10,FZD7,GNA14,GNG11,HNF1A,LEFTY2,NOG,NTRK2,SMO,SOX2,WNT10B,WNT11,WNT16,WNT2B,WNT5A,WNT6,WNT7B
Role of NANOG in Mammalian Embryonic Stem Cell Pluripotency	4.35	0.133	#NUM!	BMP5,BMP7,FZD10,FZD7,GATA4,RASD1,SMO,SOX2,TBXT,WNT10B,WNT11,WNT16,WNT2B,WNT5A,WNT6,WNT7B
Corticotropin Releasing Hormone Signaling	4.3	0.118	2.668	ADCY2,ADCY8,CACNA1B,CACNA1D,CACNA2D1,CACNA2D2,CACNG3,GAST,GLI1,GLI2,IVL,KRT1,NOS1,NOS2,NPR3,POMC,SMO,SOX15,UCN
Ovarian Cancer Signaling	3.84	0.113	-1.342	ARRB1,CGA,FGF9,FZD10,FZD7,GJA1,HNF1A,LHCGR,PGF,RASD1,SMO,WNT10B,WNT11,WNT16,WNT2B,WNT5A,WNT6,WNT7B
Aryl Hydrocarbon Receptor Signaling	3.67	0.109	0.447	ALDH1A1,ALDH3A1,ALDH3B1,ALDH3B2,CCNA1,CYP1A1,CYP3A4,CYP3A5,GSTA1,GSTM1,GSTM2,GSTM3,HSPB3,IL1A,NR0B2,TFF1,TP73,TYR
Bladder Cancer Signaling	3.43	0.121	0	FGF12,FGF18,FGF19,FGF20,FGF3,FGF9,MMP1,MMP10,MMP15,MMP20,MMP24,MMP3,PGF,RASD1
Adrenomedullin signaling pathway	3.31	0.0966	1.213	ADCY2,ADCY8,GAST,GNA14,IL1A,IL1RN,IL36A,IL36B,IL36RN,IL37,KCNN4,KCNQ2,KCNQ3,NPR3,PLCH1,PLCH2,RASD1,SOX15,TFAP2A,TFAP2B
Embryonic Stem Cell Differentiation into Cardiac Lineages	3.27	0.4	#NUM!	GATA4,NKX2-5,SOX2,TBXT
HOTAIR Regulatory Pathway	3.21	0.103	1.698	HNF1A,HOXD10,ICAM1,MMP1,MMP10,MMP15,MMP20,MMP24,MMP3,SNAI2,WNT10B,WNT11,WNT16,WNT2B,WNT5A,WNT6,WNT7B
FAK Signaling	3.17	0.0633	0.246	ADGRG2,ADGRL3,ADORA1,ADRA1B,ADRA2A,ADRA2B,ADRA2C,AVPR1B,AVPR2,C5AR2,CALCR,CAPN5,CAPN9,CASR,CELSR2,CHRM3,DRD2,EFNB1,F2RL2,FZD10,FZD7,GABBR2,GCGR,GHR,GIPR,GLP1R,GLP2R,GPR12,GPR26,GPR35,GPR39,GPR50,GPRC5A,GRM4,HCAR1,HCAR3,HCRTR2,HNF1A,HTR1B,HTR1E,HTR2C,HTR4,HTR7,IL12RB2,IL1R2,ITGA6,ITGA9,ITGB3,KDR,LGR5,LHCGR,LPAR3,LTB4R,NPBWR1,NPY2R,OPRD1,OXGR1,P2RY1,PAK3,PRLHR,PTGER2,RASD1,SCTR,SMO,SSTR4,VIPR2
Sertoli Cell-Sertoli Cell Junction Signaling	3.12	0.0935	#NUM!	CLDN1,CLDN16,CLDN17,CLDN18,CLDN2,CLDN20,CLDN3,CLDN6,CLDN9,CTNNA2,ITGA6,ITGA9,ITGB3,NECTIN1,NOS1,NOS2,RASD1,SPTB,TJP3,TUBA3C/TUBA3D
SPINK1 Pancreatic Cancer Pathway	3.07	0.15	-0.333	CPA2,CPA4,CPB2,CPM,CPN1,ELANE,KLK10,KLK2,SPINK1
Transcriptional Regulatory Network in Embryonic Stem Cells	2.75	0.148	#NUM!	GATA4,HAND1,HNF4A,NEUROG1,OTX1,PAX6,SIX3,SOX2
Role of Tissue Factor in Cancer	2.38	0.102	#NUM!	ARRB1,CSF2,F2,FGA,FGB,FGG,GNA14,ITGA6,ITGB3,MMP1,RASD1,RPS6KA2
Glioblastoma Multiforme Signaling	2.12	0.0852	2.887	FZD10,FZD7,PLCH1,PLCH2,RASD1,RHOBTB2,RND1,SMO,WNT10B,WNT11,WNT16,WNT2B,WNT5A,WNT6,WNT7B
Gap Junction Signaling	2.09	0.0806	#NUM!	ADCY2,ADCY8,DRD2,GAST,GJA1,GJA3,GJB1,GJB2,GJB6,GRIA2,HTR2C,NPR3,PLCH1,PLCH2,RASD1,SOX15,TUBA3C/TUBA3D
Tight Junction Signaling	2.07	0.0843	#NUM!	CLDN1,CLDN16,CLDN17,CLDN18,CLDN2,CLDN20,CLDN3,CLDN6,CLDN9,F2RL2,NECTIN1,NGFR,PPP2R2B,PPP2R2C,TJP3
Hematopoiesis from Multipotent Stem Cells	1.91	0.25	#NUM!	CSF2,IL4,THPO
Cardiomyocyte Differentiation via BMP Receptors	1.84	0.174	#NUM!	BMP5,BMP7,GATA4,NKX2-5
Regulation Of The Epithelial Mesenchymal Transition By Growth Factors Pathway	1.79	0.0781	1.667	CDH12,CLDN3,FGF12,FGF18,FGF19,FGF20,FGF3,FGF9,FGFR2,MMP1,NGFR,RASD1,SNAI2,TNFSF15,TNFSF18
Molecular Mechanisms of Cancer	1.74	0.0637	#NUM!	ADCY2,ADCY8,ARHGEF4,BIRC3,BMP5,BMP7,CTNNA2,FZD10,FZD7,GLI1,GNA14,GNG11,IHH,ITGA6,ITGA9,ITGB3,PAK3,RASD1,RASGRF1,RHOBTB2,RND1,SMO,WNT10B,WNT11,WNT16,WNT2B,WNT5A,WNT6,WNT7B
AMPK Signaling	1.56	0.0692	-0.333	ADRA1B,ADRA2A,ADRA2B,ADRA2C,CHRM3,CHRNA4,CHRNA7,CHRNB2,CHRNB4,CKM,DPF1,GNA14,GNG11,HNF4A,NAD ,PPP2R2B,PPP2R2C,SLC2A1
MSP-RON Signaling In Cancer Cells Pathway	1.46	0.0786	-0.905	F11,HGFAC,HNF1A,ITGA6,KLK10,KLK2,MST1R,PGF,RASD1,RPS6KA2,SFN
Regulation of Cellular Mechanics by Calpain Protease	1.45	0.0889	#NUM!	CAPN5,CAPN9,CCNA1,CNGA3,ITGA6,ITGA9,ITGB3,RASD1
Relaxin Signaling	1.33	0.0727	1.342	ADCY2,ADCY8,GAST,GNA14,GNG11,MPPED2,NOS2,NPR3,PDE1C,PDE4C,SMPDL3B,SOX15
Vitamin-C Transport	1.31	0.121	#NUM!	AKR1C4,GJB2,NADPH,SLC2A1
Antiproliferative Role of Somatostatin Receptor 2	1.27	0.0864	#NUM!	GAST,GNG11,NOS1,NPR3,RASD1,SOX15,SST
Melanocyte Development and Pigmentation Signaling	1.22	0.08	1	ADCY2,ADCY8,PAX3,POMC,RASD1,RPS6KA2,SOX10,TYR
STAT3 Pathway	1.21	0.0735	1.89	CISH,FGFR2,GHR,IL12RB2,IL1A,IL1R2,KDR,NGFR,NTRK2,RASD1
p70S6K Signaling	1.18	0.0725	-1.414	AGT,F2,F2RL2,IL4,PLCH1,PLCH2,PPP2R2B,PPP2R2C,RASD1,SFN
WNT/Ca+ pathway	1.15	0.087	1.633	FZD10,FZD7,PLCH1,PLCH2,SMO,WNT5A
Notch Signaling	1.13	0.105	#NUM!	CNTN1,HEY1,JAG1,MAG
ID1 Signaling Pathway	1.08	0.0647	0.832	AMHR2,CHRNA4,CHRNA7,CHRNB2,CHRNB4,FGFR2,GLI2,NGFR,PGF,RAP1GAP,RASD1,S100A9,TFAP2A
FGF Signaling	1.07	0.0778	0.378	FGF12,FGF18,FGF19,FGF20,FGF3,FGF9,FGFR2
Erythropoietin Signaling Pathway	1.06	0.0656	-0.577	BIRC3,CSF2,EPOR,HBA1/HBA2,IL17C,IL1A,IL36A,IL36B,IL37,IL4,RASD1,TNFSF15
p53 Signaling	0.924	0.0714	0.816	SERPINB5,SERPINE2,SFN,SNAI2,TP63,TP73,TRIM29
Semaphorin Signaling in Neurons	0.924	0.0806	#NUM!	DPYSL4,NRP1,PAK3,RHOBTB2,RND1
CDK5 Signaling	0.903	0.0678	2.449	ADCY2,ADCY8,ITGA6,NGFR,NTRK2,PPP2R2B,PPP2R2C,RASD1
Sonic Hedgehog Signaling	0.883	0.1	#NUM!	GLI1,GLI2,SMO
BEX2 Signaling Pathway	0.863	0.0723	0	HNF1A,NGFR,NHLH2,PGF,PPP2R2B,PPP2R2C
Epithelial Adherens Junction Signaling	0.86	0.0625	0	CTNNA2,HNF1A,NECTIN1,PAK3,PPP2R2B,PPP2R2C,RASD1,SFN,SNAI2,WASF1
ILK Signaling	0.836	0.0594	-0.707	DSP,IRS4,ITGB3,KRT18,MUC1,NOS2,PGF,PPP2R2B,PPP2R2C,RHOBTB2,RND1,SNAI2
Mouse Embryonic Stem Cell Pluripotency	0.827	0.0673	0.816	FZD10,FZD7,HNF1A,RASD1,SMO,SOX2,TBXT
VEGF Family Ligand-Receptor Interactions	0.747	0.0667	-1	KDR,NRP1,PGF,PLA2G10,PLA2G1B,RASD1
Renin-Angiotensin Signaling	0.726	0.0611	-2	ADCY2,ADCY8,AGT,NOX1,PAK3,PTGER2,RASD1,REN
PTEN Signaling	0.717	0.0592	-1.342	FGFR2,GHR,ITGA6,ITGA9,ITGB3,KDR,NGFR,NTRK2,RASD1
ERK/MAPK Signaling	0.662	0.0545	-1.414	DUSP4,DUSP9,HSPB3,ITGA6,ITGA9,ITGB3,PAK3,PLA2G10,PLA2G1B,PPP2R2B,PPP2R2C,RASD1
TGF-β Signaling	0.662	0.0625	#NUM!	AMHR2,BMP7,HNF4A,INHA,NKX2-5,RASD1
PI3K/AKT Signaling	0.616	0.0539	#NUM!	GDF15,GHR,IL12RB2,IL1R2,ITGA6,ITGA9,ITGB3,PPP2R2B,PPP2R2C,RASD1,SFN
Neuregulin Signaling	0.593	0.0574	#NUM!	ERBB3,EREG,ITGA6,ITGA9,ITGB3,NRG1,RASD1
Oncostatin M Signaling	0.567	0.0698	#NUM!	MMP1,MMP3,RASD1
Integrin Signaling	0.535	0.0514	-1.134	CAPN5,CAPN9,ITGA6,ITGA9,ITGB3,PAK3,PFN2,RASD1,RHOBTB2,RND1,TSPAN4
Endocannabinoid Developing Neuron Pathway	0.532	0.0547	0	ADCY2,ADCY8,GNG11,MGLL,PAX6,RAP1GAP,RASD1
Estrogen-mediated S-phase Entry	0.523	0.0769	#NUM!	CCNA1,SKP2
14-3-3-mediated Signaling	0.521	0.0543	-0.447	PLCH1,PLCH2,RASD1,SFN,SNCA,TP73,TUBA3C/TUBA3D
Role of OCT4 in Mammalian Embryonic Stem Cell Pluripotency	0.514	0.0652	#NUM!	FOXA2,NR5A1,SOX2
Endocannabinoid Cancer Inhibition Pathway	0.491	0.0519	-1.414	ADCY2,ADCY8,CASP14,HNF1A,NOS1,NOS2,PGF,SNAI2
Th2 Pathway	0.45	0.0511	0	HAVCR1,HLA-DQB2,ICAM1,IL12RB2,IL24,IL4,JAG1
ERBB Signaling	0.441	0.0532	-1	ERBB3,EREG,NRG1,PAK3,RASD1
Glioma Invasiveness Signaling	0.421	0.0541	#NUM!	ITGB3,RASD1,RHOBTB2,RND1
GDNF Family Ligand-Receptor Interactions	0.37	0.0506	#NUM!	ARTN,GDNF,GFRA3,RASD1
CNTF Signaling	0.365	0.0526	#NUM!	CNTFR,RASD1,RPS6KA2
Role of CHK Proteins in Cell Cycle Checkpoint Control	0.365	0.0526	#NUM!	PPP2R2B,PPP2R2C,RFC4
Thyroid Cancer Signaling	0.351	0.0494	0	GDNF,HNF1A,NTRK2,RASD1
Cell Cycle Regulation by BTG Family Proteins	0.333	0.0541	#NUM!	PPP2R2B,PPP2R2C
Cyclins and Cell Cycle Regulation	0.324	0.0476	#NUM!	CCNA1,PPP2R2B,PPP2R2C,SKP2
PEDF Signaling	0.324	0.0476	#NUM!	GDNF,HNF1A,HNF1B,RASD1
Estrogen-Dependent Breast Cancer Signaling	0.316	0.0471	#NUM!	AKR1C4,HSD17B3,HSD17B6,RASD1
Sumoylation Pathway	0.312	0.0459	#NUM!	MYB,RFC4,RHOBTB2,RND1,SNCA
Senescence Pathway	0.295	0.043	-0.333	CACNA1B,CACNA1D,CACNA2D1,CACNA2D2,CACNG3,CAPN5,CAPN9,GATA4,IL1A,PDK4,PPP2R2B,PPP2R2C,RASD1
ERB2-ERBB3 Signaling	0.285	0.0462	#NUM!	ERBB3,NRG1,RASD1
DNA damage-induced 14-3-3σ Signaling	0.253	0.0526	#NUM!	SFN
SPINK1 General Cancer Pathway	0.252	0.0435	#NUM!	MT1A,RASD1,SPINK1
Ceramide Signaling	0.25	0.0426	#NUM!	NGFR,PPP2R2B,PPP2R2C,RASD1
Acute Myeloid Leukemia Signaling	0.25	0.0426	#NUM!	CCNA1,CSF3R,HNF1A,RASD1
GM-CSF Signaling	0.237	0.0423	#NUM!	CISH,CSF2,RASD1
CSDE1 Signaling Pathway	0	0.0357	#NUM!	FABP7,SNAI2
CLEAR Signaling Pathway	0	0.0379	0.302	FGFR2,GHR,KDR,NGFR,NR1H4,NTRK2,PPP2R2B,PPP2R2C,RASD1,SFN,TRPM1
Role of BRCA1 in DNA Damage Response	0	0.025	#NUM!	DPF1,RFC4
Thrombopoietin Signaling	0	0.0299	#NUM!	RASD1,THPO
Angiopoietin Signaling	0	0.0253	#NUM!	PAK3,RASD1
Mitotic Roles of Polo-Like Kinase	0	0.0303	#NUM!	PPP2R2B,PPP2R2C
HGF Signaling	0	0.0296	#NUM!	ITGA6,ITGA9,ITGB3,RASD1
Polyamine Regulation in Colon Cancer	0	0.0299	#NUM!	ALOX15,ARG1
ATM Signaling	0	0.0303	#NUM!	PPP2R2B,PPP2R2C,TP73
Germ Cell-Sertoli Cell Junction Signaling	0	0.0402	#NUM!	CTNNA2,ITGA6,PAK3,RASD1,RHOBTB2,RND1,TUBA3C/TUBA3D
Growth Hormone Signaling	0	0.04	#NUM!	GHR,IGFALS,RPS6KA2
Melanoma Signaling	0	0.0192	#NUM!	RASD1
Prostate Cancer Signaling	0	0.00847	#NUM!	RASD1
Renal Cell Carcinoma Signaling	0	0.0366	#NUM!	PAK3,RASD1,SLC2A1
Small Cell Lung Cancer Signaling	0	0.0202	#NUM!	NOS1,SKP2
Endometrial Cancer Signaling	0	0.0323	#NUM!	CTNNA2,RASD1
Glioma Signaling	0	0.00758	#NUM!	RASD1
Chronic Myeloid Leukemia Signaling	0	0.00935	#NUM!	RASD1
Non-Small Cell Lung Cancer Signaling	0	0.01	#NUM!	RASD1
mTOR Signaling	0	0.0321	#NUM!	PGF,PPP2R2B,PPP2R2C,RASD1,RHOBTB2,RND1,RPS6KA2
Pancreatic Adenocarcinoma Signaling	0	0.00781	#NUM!	PGF
CDC42 Signaling	0	0.00867	#NUM!	HLA-DQB2,ITGA6,ITGA9,ITGB3,PAK3
EIF2 Signaling	0	0.00881	#NUM!	RASD1,RPL3L
Hereditary Breast Cancer Signaling	0	0.0278	#NUM!	DPF1,RASD1,RFC4,SFN
HER-2 Signaling in Breast Cancer	0	0.0351	0	COX6A2,CYB5A,ERBB3,FCER1A,IL1A,ITGB3,NRG1,RASD1
Regulation of eIF4 and p70S6K Signaling	0	0.0328	#NUM!	ITGA6,ITGA9,ITGB3,PPP2R2B,PPP2R2C,RASD1
B Cell Development	0	0.0227	#NUM!	HLA-DQB2
RANK Signaling in Osteoclasts	0	0.0109	#NUM!	BIRC3
Antiproliferative Role of TOB in T Cell Signaling	0	0.00469	#NUM!	CCNA1,SKP2
Cell Cycle Control of Chromosomal Replication	0	0.0179	#NUM!	CDC45
NGF Signaling	0	0.0238	#NUM!	NGFR,RASD1,RPS6KA2
Telomerase Signaling	0	0.028	#NUM!	PPP2R2B,PPP2R2C,RASD1
Hematopoiesis from Pluripotent Stem Cells	0	0.00679	#NUM!	CSF2,IL1A,IL4
ERBB4 Signaling	0	0.0286	#NUM!	NRG1,RASD1
Remodeling of Epithelial Adherens Junctions	0	0.0294	#NUM!	CTNNA2,TUBA3C/TUBA3D
Cell Cycle: G1/S Checkpoint Regulation	0	0.0294	#NUM!	NRG1,SKP2
JAK/STAT Signaling	0	0.0366	#NUM!	CISH,GAST,RASD1
Cell Cycle: G2/M DNA Damage Checkpoint Regulation	0	0.04	#NUM!	SFN,SKP2
Neurotrophin/TRK Signaling	0	0.0361	#NUM!	NGFR,NTRK2,RASD1
IGF-1 Signaling	0	0.0377	#NUM!	IGFBP1,IGFBP2,RASD1,SFN
VEGF Signaling	0	0.0381	#NUM!	KDR,PGF,RASD1,SFN
PDGF Signaling	0	0.0217	#NUM!	CAV3,RASD1
PD-1, PD-L1 cancer immunotherapy pathway	0	0.0374	#NUM!	HLA-DQB2,IL4,NGFR,SKP2
Cancer Drug Resistance By Drug Efflux	0	0.0308	#NUM!	ABCC1,RASD1
Th1 Pathway	0	0.0325	#NUM!	HLA-DQB2,ICAM1,IL12RB2,IL4
IL-7 Signaling Pathway	0	0.0125	#NUM!	SLC2A1
Sirtuin Signaling Pathway	0	0.0277	-2.333	CPS1,HMGCS2,NAD ,NOS2,NR1H4,SLC2A1,TP73,TUBA3C/TUBA3D,ZIC2
BAG2 Signaling Pathway	0	0.0116	#NUM!	CHRNA7
FAT10 Cancer Signaling Pathway	0	0.02	#NUM!	NGFR
PFKFB4 Signaling Pathway	0	0.0312	#NUM!	FBP1,NADPH
Kinetochore Metaphase Signaling Pathway	0	0.00901	#NUM!	DNALI1

## Sheet: IPA Upstream LUAD vs LUSC
IPA upstream regulator analysis LUAD vs LUSC
Upstream Regulator	Expr Log Ratio	Molecule Type	Predicted Activation State	Activation z-score	p-value of overlap	Target Molecules in Dataset	Mechanistic Network
TP63	5.033	transcription regulator	Activated	4.289	1.78e-18	ABCC5,ADH7,AGR2,ALOX12,APOBEC1,ARG1,BMP7,CITED2,CLDN3,COL4A3,CSTA,CYP2A6 (includes others),DDAH1,DLX1,DSPP,DST,ERBB3,FGFR2,FOXA2,FST,GAL,GCNT3,GPNMB,GPX2,HAS3,IGFBP2,IHH,ITGA6,IVL,JAG1,KCNG1,KRT1,KRT14,KRT31,KRT33B,KRT5,KRT6A,KRT6B,KRT7,LOC102724788/PRODH,LORICRIN,MMP10,MYB,NT5E,PI3,PKP1,PPBP,PTHLH,S100A2,S100A4,S100A7,S100A8,SERPINB2,SERPINB5,SFN,SNAI2,SOX1,SOX2,SPINK4,SPRR3,SYT7,TFF2,TNFSF15,TP…	432 (23)
MYC	1.042	transcription regulator	Activated	3.971	0.000889	ABCA3,ABCC1,ABCC3,AFP,APOC3,AQP1,ARG1,ASCL1,CCNA1,CD9,CLDN1,CNTNAP2,CRIP1,CRYAB,CSRP2,CST6,CTSV,CYP26A1,DSP,DUSP4,ELANE,EMX2,EPHB3,F2,FABP5,FBN2,FOXA2,FOXE1,G6PC1,GATA4,GJA1,GLI2,GPC1,GPC3,HAND1,ICAM1,IRF6,ITGA6,JAG1,KDR,KRT14,KRT17,KRT6B,KRT7,LGR5,LOC102724788/PRODH,LORICRIN,MAG,MRC1,MYBPH,NPY,NRP1,OTX2,PAX2,PLA1A,PSAT1,PTHLH,PTN,RBP1,REN,RPL3L,SCEL,SERPINA1,SERPINE2,SFRP1,SGK1,SKP2,SLC16A1,SLC2…	514 (23)
SOX2	3.203	transcription regulator	Activated	2.962	1.15e-20	ABCC3,ABCC6,ADRA2B,ALDH1A1,AQP4,ASCL1,C1QL1,CALB2,CASR,CD9,CITED2,COL9A3,CST6,CXCL5,CYP26A1,DDC,DLX1,DLX2,DLX5,DSP,DUSP4,EMX2,EN1,ESRRB,FABP7,FGF3,FOXA2,FOXE1,FST,GAL3ST1,GATA4,GJA1,GLI1,GLI2,HAND1,HEY1,IRF6,JAG1,KDR,KRT14,KRT17,KRT18,KRT6A,KRT7,LHX2,LORICRIN,LRP4,MAG,MOBP,MYRF,NEUROG1,NKX2-1,NKX2-2,NOG,NRP1,OTX1,OTX2,PAX2,PAX6,PDX1,PLAAT3,PSAT1,SERPINA1,SGK2,SOSTDC1,SOX10,SOX2,SOX21,SPRR1A,SPRR3…	354 (12)
CTNNB1	-0.422	transcription regulator	Activated	2.757	4.3e-24	ABCC1,ADGRG2,ADRA2C,AFP,ALDH1A1,APOD,AQP4,AQP5,ASCL1,BMP7,CCNA1,CDH16,CLDN2,CNMD,CNTFR,COL4A5,COL4A6,CRIP1,CTNNA2,CTNND2,CYB5A,CYP1A1,CYP2A6 (includes others),DIO1,DKK4,EDAR,EMX2,ENO3,EPHB3,ERBB3,EREG,FGF18,FGF20,FGF9,FGFBP1,FOXA2,FOXB1,FST,FZD7,G6PC1,GAST,GDF15,GDNF,GHR,GJA1,GJB1,GJB2,GLI1,GLI2,GPA33,GPX2,HMGCS1,HMGCS2,HNF1A,HNF4A,HOXA9,IGFBP2,IHH,IL1A,IL4,INHA,INSL6,ITGA6,KDR,KLK2,KRT1,KRT31,KR…	498 (21)
YBX1	0.574	transcription regulator	Activated	2.621	0.00459	ABCC1,AQP1,CCL26,CSF2,DEFB4A/DEFB4B,IL17C,INHA,LHCGR,LRP2,MMP3,SLC5A2,STC2	454 (19)
ERG	-0.407	transcription regulator	Activated	2.557	0.00015	ALOX12,BIRC3,CHRNB2,CHRNB4,CLDN1,DYNC1I1,FOLH1,GFRA3,HPGD,ICAM1,ITGA6,KLK2,MMP1,MMP3,NLGN1,NRCAM,NRG1,RYR3,SNCA,TMPRSS2,WNT11,WNT2B,ZBTB16	298 (14)
GLI1	1.632	transcription regulator	Activated	2.455	9.2e-11	ABCC3,ALDH3A1,ANG,AQP5,BIRC3,BNC1,CA12,CCL26,CEACAM6,CST6,DUSP4,EPHB6,FOLH1,FOXA2,GAST,GATA4,GJA3,GLI1,GLI2,GPA33,GPC3,GPRC5A,HPGD,HSD17B6,IBSP,IL1R2,IL20,KLK10,KLK2,KRT15,MALL,MNX1,MST1R,NOG,NRG1,PAX2,PDK4,POMC,PTHLH,QSOX1,RNASE4,S100A2,S100A4,S100A7,S100A9,SELENBP1,SERPINA1,SERPINB5,SFRP1,SKP2,SOX2,SPINK4,SPRR3,SYNE1,TFF1,TFPI,VIL1,WNT2B,WNT5A	438 (13)
ERF	0.584	transcription regulator	Activated	2.449	9.6e-05	BNC1,CDH13,COL4A6,COL7A1,CSF2,KRT5,TP63
HDAC1	0.521	transcription regulator	Activated	2.401	2.73e-05	CCNA1,CEACAM6,FGFBP1,GAST,GLI1,IL1A,IL24,IL4,KDR,KLK2,KRT15,LGR5,LHCGR,NKX2-5,NOS2,OLFM4,PAX2,PAX3,PPP2R2B,RORC,S100A9,SCN2A,SERPINB2,SFRP1,SGK1,SNAI2,SOX10,SOX2,TP73	497 (22)
SMAD2	0.426	transcription regulator	Activated	2.358	0.000661	AFP,CACNA1D,CES1,CYP21A2,HABP2,IL4,LEFTY2,NEUROD1,PDX1,PTHLH,SFTPB,SNAI2,SOX2,SYT7	471 (19)
MYCN	-0.302	transcription regulator	Activated	2.331	0.101	ABCA3,ABCC1,ABCC3,ADAM23,ALDH1A1,CITED2,DUSP4,FGFR2,FOXA2,GATA4,LTK,NGFR,OTX1,PHGDH,PTDSS1,SHOX2,SLC16A1,SLC2A1,TBXT,TMPRSS2
KLF4	0.98	transcription regulator	Activated	2.32	1.3e-11	ALDH1A1,ALPI,ARG1,ASCL1,CCL13,CST6,CYP1A1,CYP26A1,DSP,DUSP4,EMX2,ESRRB,FOXE1,GATA4,GJB2,GLI2,GPA33,HAND1,HEY1,IBSP,IRF6,IVL,KDR,KRT13,KRT14,KRT17,KRT7,LGR5,LORICRIN,MRC1,NOS2,NRP1,OTX2,PAX2,PAX3,SERPINA1,SERPINB2,SNAI2,SOX2,SPRR1A,SPRR3,TBXT,TGM1,WNT5A,ZIC2	491 (21)
MESP2		transcription regulator	Activated	2.236	0.000636	GATA4,HAND2,NKX2-5,PAX3,SNAI2
COPS5	0.303	transcription regulator	Activated	2.236	1	HSPA4L,IL1A,LHCGR,S100A4,TFRC
CBX5	0.128	transcription regulator	Activated	2.236	3.75e-08	AGR2,ALDH3A1,CDH17,CKM,CPA4,CXCL5,CYP2B6,DRD2,FGFBP1,GCNT3,HOXA13,PCP4,QPCT,QPRT,S100P,SCN2A,SELENBP1,SLC7A8,SNTB1,TFF3,TRIM31,TSPAN8
GLIS1		transcription regulator	Activated	2.236	1.74e-05	ESRRB,IVL,S100A9,SPRR1B,TGM1
NFE2L2	1.427	transcription regulator	Activated	2.221	2.07e-08	ABCB4,ABCC1,ABCC3,ACSL5,ADH7,AGT,ALDH3A1,ANG,CALB1,GABRA1,GHR,GNA14,GPX2,GSTA1,GSTM1,HNF1A,ICAM1,IL19,IL1A,IL1R2,IL1RN,IL20,IL24,IL4,KCNB2,KRT4,LPL,MGLL,MKRN3,MMP10,MST1R,NEUROD1,NOS2,NR0B2,PFN2,PHGDH,PSAT1,RYR3,S100P,SERPIND1,SLC1A4,SLC2A1,SLC3A1,SLC7A8,SNAI2,SULT1E1,TTR,TYR,UCP1,VSNL1	444 (17)
RNF2	0.358	transcription regulator	Activated	2.219	0.00258	FGF3,FOXA2,GATA4,GDF15,HAND1,HNF4A,MCC,SERPINA1
OTX2	1.946	transcription regulator	Activated	2.205	1.01e-07	EN1,GPNMB,MYOD1,NKX2-2,OCA2,PAX2,PAX6,POMC,PTPRZ1,SIX3,SLC6A3,SOX2,TRPM1,TTR,TYR
HOXA13	3.188	transcription regulator	Activated	2.19	5.19e-06	ALDH1A1,BMP7,EPHA7,GJA1,HOXA13,KRT34,NOG,WNT5A
VDR	-0.729	transcription regulator	Activated	2.112	9.2e-08	ABCC3,AGR2,AGT,BMP7,CALB1,CASR,CDC45,CISH,CLDN1,CLDN2,CSF2,CYP2B6,CYP3A4,DSG1,FGG,GLI1,GPD1,ICAM1,IL1A,IL1RN,IL4,LPL,NR0B2,NR1H4,PHEX,REN,S100A8,S100A9,SERPINA1,SLC34A2,TMPRSS2,TP63,UCP1	369 (20)
Tcf7		transcription regulator	Activated	2.058	0.278	AHCYL2,CISH,CSF2,GPA33,IL4,NRN1,PENK,PTGER2,RORC,SH3GL3,TMEM158,TRPM1
EGR2	0.569	transcription regulator	Activated	2.021	8.72e-06	ABCC1,CHRNA7,CNTFR,GHR,GJB1,GRIA2,IL1A,IL1R2,IL4,KDR,MAG,MYB,NXPH4,PTHLH,RORC,RRAD,SLC16A1,SLC18A3,STAR,TFRC,ZBTB16	451 (17)
MESP1		transcription regulator	Activated	2	0.00437	GATA4,HAND2,NKX2-5,SNAI2
DACH1	0.676	transcription regulator	Activated	2	0.0356	DEFB4A/DEFB4B,MMP3,PAK3,SOX2,STC2
MEOX1	0.943	transcription regulator		1.982	0.000944	GATA4,GLI1,GLI2,NKX2-5
NEUROD2	3.028	transcription regulator		1.982	0.000944	CNTN2,GABRG2,NEUROD2,TG
LHX2	2.394	transcription regulator		1.972	0.000754	FOXJ1,GPR50,NEUROD1,PAX6,SIX3,SIX6
SMARCB1	0.732	transcription regulator		1.96	1.35e-09	ASCL1,CA5A,CRP,DSC2,EMX2,EN1,F11,FBP1,FGFR2,FZD7,G6PC1,GJA1,GJB1,GJB2,GPC3,HEY1,HOXC8,IGFBP2,IL1A,MMP1,NOG,OTX2,PAX2,PAX6,PTN,RAB3B,SKP2,SOX10,TCF21,TFAP2A,ZIC1	485 (13)
BRCA1	0.767	transcription regulator		1.878	0.00276	ANXA8/ANXA8L1,APOBEC1,AQP5,CASR,CYP1A1,CYP3A4,FXYD3,GDF15,KRT17,KRT5,S100A2,SERPINE2,SFN,SNAI2,TBXT,TFF1,TP63	409 (17)
SMAD3	0.539	transcription regulator		1.869	2.12e-08	ADORA1,APOA2,APOC3,CES1,CKM,COL7A1,CRP,CYP1A1,CYP21A2,DUSP4,EN1,EREG,FBN2,FST,G6PC1,GAST,GLI1,GLI2,HEY1,HNF4A,IBSP,IL4,INHA,JAG1,LEFTY2,MMP1,MYOD1,NOS2,NR5A1,PNMT,PTHLH,SFTPB,SLC5A2,SLC5A5,SNAI2,SOX2,STAR	497 (24)
SOX9	0.317	transcription regulator		1.831	8e-09	ALDH1A1,CEACAM5,CELSR2,CNMD,FGFBP1,FZD7,GUCA2A,IHH,KRT15,LHX2,MMP15,NR5A1,PHEX,S100A4,SNAI2,SOSTDC1,SOX10,SOX2,TSPAN8,TYR,VNN1,WNT11	306 (9)
TBX5	-0.428	transcription regulator		1.787	0.138	GATA4,GJA1,IRX4,NKX2-5,S100A4,TNNC1
ATF2	-0.007	transcription regulator		1.777	0.0027	APOC3,CCL26,CGA,MMP1,NOS2,NTS,PENK,SERPINB5,SNAI2,SST,UCP1	342 (19)
NFKBIZ		transcription regulator		1.709	0.000203	CCL17,CSF2,DEFB4A/DEFB4B,MMP3,S100A7,S100A8,S100A9	384 (14)
EGR3	0.248	transcription regulator		1.706	0.0196	EFNB1,GDNF,LMO7,MYB,NGFR,RORC
NOTCH3	0.991	transcription regulator		1.664	0.0184	APOD,ARHGEF4,FABP7,HEY1,KDR,NOS2,SNAI2
PAX3	5.508	transcription regulator		1.664	6.09e-06	ALPI,DLX2,FABP7,FGF9,G0S2,IGFBP2,MCC,MNX1,MYOD1,NKX2-1,OLFM1,PAX3,PCSK2,PGF,PHGDH,PITX1,POU3F1,PRAME,PTHLH,SFN,SNCA,SOX10,ST8SIA2,TFPI2
FOSL1	1.274	transcription regulator		1.657	2.75e-05	HPGD,IL4,IVL,LHCGR,MMP1,MMP10,MMP3,NRP1,NTS,SERPINB2,SERPINE2,SFTPD,SNAI2,SPRR1B	394 (18)
RBPJ	-0.568	transcription regulator		1.649	3.6e-12	ARHGEF4,ASCL1,BMP7,CCL27,CRP,CSF2,ELANE,FGF18,FGF9,FOXN1,GDF5,GDNF,HEY1,HOXD1,IL36B,IL4,INHA,JAG1,KDR,LEFTY2,MMP3,NEUROD1,PGF,REN,RORC,SLC2A1,SOX2,STAR,TFF1,WASF1,WNT5A	425 (20)
KMT2A	-0.283	transcription regulator		1.639	0.00293	ADRA1B,EPHB3,HOXA11,HOXA13,HOXA7,HOXA9,HOXC8,HSPB3,MGLL,TFF1,ZIC1	346 (10)
PIAS1	0.203	transcription regulator		1.594	0.000124	CDH8,CHRM3,CYP17A1,GABRA3,GABRA5,GLRA2,GRM4,NR0B2,NRXN1,RRAD,SNCA,SV2B	207 (7)
EHF	0.069	transcription regulator		1.594	4.47e-15	CSF2,CYP1A1,EREG,FCER1A,FOLH1,FOXN1,IL1RN,JAG1,KDR,MMP1,MMP3,MUC1,RHCG,S100A12,S100A7,S100A8,S100A9,SCEL,SPDEF,SPRR1B,SPRR2A,SPRR2D,SPRR2E,SPRR2G,SPRR3,TFPI,VNN1	180 (4)
SIX1	-0.276	transcription regulator		1.542	0.0133	CCNA1,DLX5,FGF3,MYOD1,NAD+,OTX1,OTX2,PAX2
ATF3	0.471	transcription regulator		1.504	0.00364	BIRC3,CGA,FBP1,G6PC1,GCG,ICAM1,IL4,MMP1,MMP3,NOS2,PENK,SERPINB5,SPRR1A,TP73	433 (17)
PA2G4	0.381	transcription regulator		1.484	0.000153	AGR2,GDF15,KLK2,PDPN,TMPRSS2
PPRC1	0.199	transcription regulator		1.483	3.57e-05	CLDN1,EPHB1,GDF15,GNG11,IL1A,KRT33B,KRT34,SPINK1,SPRR2D,SPRR2F
FOXO1	0.29	transcription regulator		1.482	1.09e-08	ABCB4,ACSL5,AGRP,AGT,ALDOB,APOC3,BIRC3,CASP14,CIDEA,CITED2,CKMT2,CTSE,CTSV,DCX,DEFB4A/DEFB4B,FABP5,FGF18,FOLR1,FOXA2,FST,G6PC1,GPD1,HAL,ICAM1,IGFBP1,JAG1,KLK2,LEFTY2,LHCGR,LPIN2,LPL,MB,MMP1,MMP3,NAD+,NEUROD1,NPY,NR1H4,PDK4,PDX1,POMC,PRG4,SERPINB2,SERPINB5,SFN,SGK1,SLC2A2,SOX2,TNNC1,UCP1,WNT16	361 (19)
HDAC3	0.103	transcription regulator		1.467	0.0115	ARG1,BIRC3,CD55,DIO1,IBSP,ICAM1,KLK2,SNCA,TFF1,UCP1
HOXA11	1.608	transcription regulator		1.387	0.00181	CTSV,FOXD1,GDNF,HOXA11,NRCAM
SRF	0.434	transcription regulator		1.386	1.69e-08	CALB1,CDH9,CKM,CLDN1,CLDN3,CPM,CSRP2,ELANE,FGF12,FST,G0S2,GATA4,GCKR,IL4,ITGA6,ITGA9,KDR,LPL,LRP4,MPPED2,MYB,MYOD1,NECTIN1,NKX2-5,PDX1,PLA2R1,PRG2,PRTN3,PTGR1,RAMP1,RFC4,S100A8,S100A9,SERPINB10,SERPINB2,SERPIND1,SLC2A1,SOSTDC1,TBXT,TJP3,TNNC1	79 (4)
TCF7L1		transcription regulator		1.342	0.0105	ESRRB,FOXA2,GPA33,NKX2-5,SOX1
SUB1	0.253	transcription regulator		1.342	0.00139	CNTFR,FJX1,HTR3A,KCNG1,KCNJ4,KCNK2
ELF3	-0.484	transcription regulator		1.337	0.000164	CSF2,FOLH1,IL36A,KRT4,MMP10,MMP3,NOS2,SPRR2A	414 (20)
SMAD4	0.149	transcription regulator		1.317	8.25e-10	AFP,AGR2,APOA2,APOC3,BMP7,CITED2,CNMD,COL7A1,CYP17A1,EREG,FSCN1,FST,GAST,GDNF,GJA1,GLI1,HNF4A,ICAM1,IHH,IL20,IL37,ITGA6,JAG1,LOC102724788/PRODH,MMP1,MST1R,NKX2-5,NPPC,PAK3,PAX6,PTGER2,PTHLH,SERPINE2,SFTPB,SGK1,SMO,SNAI2,SOX2,STAR	530 (24)
ID1	0.746	transcription regulator		1.271	0.00173	ALDH1A1,CCNA1,CGA,FOXA2,ICAM1,MYOD1,NEUROD1,SLC5A5,SOX2,TG	450 (24)
MEF2A	0.214	transcription regulator		1.26	0.00961	AQP4,ASB4,CKM,ENO3,GATA4,MMP10,NOS2,SOST,TNNC1
PITX2	-0.594	transcription regulator		1.253	9e-10	CCNA1,DLX2,ENAM,FOXA2,HCN4,HMX1,HPGD,IRF6,KCNK2,LHX2,ME3,MMP20,MSC,NGFR,NR5A1,PITX1,POMC,SHOX2,SOX2,TBX15,TCF21,TFAP2B,WNT2B,WNT5A,WNT6
NFKBIA	-0.378	transcription regulator		1.248	3.77e-05	ALOX15B,ATP11A,AZGP1,BIRC3,BPIFA1,CDC45,CDH13,CP,CRYAB,CSF2,EREG,FSCN1,FZD7,HEY1,ICAM1,IL1A,IL1RN,KCNN4,KRT18,LGR5,MMP1,MMP15,MMP3,MSC,MYOD1,NCAN,NOS2,OGN,OLFM4,OPRD1,PTPRZ1,RBP1,S100A8,S100A9,SERPINB2,SERPINE2,SFRP1,SGK1,TAC1,TFRC	440 (15)
ASCL1	-2.959	transcription regulator		1.237	3.5e-06	DCC,DCX,DLX1,DLX2,DLX5,EPHB3,NEUROD1,NEUROD2,NPY,PAX2,PAX3,SALL3,SKP2,SOX2,TLX1,TLX3
ZEB1	-0.269	transcription regulator		1.228	5.83e-05	ABCA3,ALDH1A1,CGA,KRT18,MMP1,MRC1,MUC1,NRP1,POLQ,PTPRZ1,SFTPB,SFTPC,TP63,TP73	299 (7)
MDM2	-0.193	transcription regulator		1.137	0.00208	CCNA1,DEFB4A/DEFB4B,IL1RN,KRT14,NR0B2,NR5A1,SERPINB2,SFN,SNAI2,TP63,TP73	476 (19)
ARNT	-0.177	transcription regulator		1.113	0.00499	ALDH3A1,CITED2,CLDN1,CYP1A1,CYP2A6 (includes others),CYP2S1,G6PC1,GSTA1,HNF1A,HNF4A,ITGB3,SLC2A1,TFRC	540 (21)
HDAC2	0.649	transcription regulator		1.105	8.48e-05	GLI1,IL1A,KRT15,LGR5,LHCGR,MMP10,NOS2,OLFM4,PAX2,PAX3,RNASE1,RORC,S100A9,SCN2A,SFRP1,SIX3,SOX10,TFF1,TP63	488 (22)
NEUROD1	-5.426	transcription regulator		1.093	9.38e-06	DCX,GRK1,NEUROD1,NEUROD2,NKX2-2,NR0B2,NTRK2,PAX6,PCSK2,PDX1,POMC,SLC2A2	27 (3)
MSX1	1.108	transcription regulator		1.069	0.000602	CGA,FGF3,GJA1,IGFBP1,MYOD1,SFRP1
GLI2	2.102	transcription regulator		1.068	3.57e-15	BNC1,CCL17,CDC45,CSTA,FOXA2,GAST,GATA4,GLI1,GLI2,IL4,IRF6,IVL,JAG1,KLK2,KRT1,KRT17,MMP3,MYOD1,NKX2-5,PAX1,PAX2,PAX3,PGC,PI3,PTHLH,SFRP1,SMO,SPRR2A,TBXT,WNT5A	367 (14)
GMNN	0.614	transcription regulator		1.066	0.0104	CYP26A1,DSP,DUSP4,FOXJ1,HAND1,NRP1,SOX2,TBXT,WNT5A
Foxp1		transcription regulator		1.053	0.00747	CDH9,DAB1,G6PC1,PDPN,RASD1,SFTPC
FOXO3	0.221	transcription regulator		1.052	0.0242	ALDH3A1,AQP4,CCNA1,CDC45,CLDN1,CTSV,DEFB4A/DEFB4B,FABP5,FGFR2,ICAM1,IGFBP1,IL4,JAG1,MYOD1,NAD+,NOS2,NRP1,NT5E,POMC,SGK1,SKP2,SLC1A4,TFF1,TP63
TLX1	4.427	transcription regulator		1	0.00678	GABRA1,KDR,MYB,SST,TAC1
NEUROG2		transcription regulator		1	2.29e-11	ASCL1,DCX,EMX2,EN1,FGFR2,GPC3,NEUROD1,NKX2-2,NOG,OTX2,PAX2,PAX6,SOX10,TFAP2A,ZIC1
ZEB2	-0.554	transcription regulator		1	0.000908	CYP4F3,ELANE,FCER1A,KRT18,MMP1,MYB,NKX2-1,PRTN3,SFRP1,SOX1	204 (7)
LCOR	0.25	transcription regulator		1	0.00258	ADORA1,IGFBP1,MUC1,TFPI2
SOX10	2.189	transcription regulator		1	0.000134	CHRNB4,ERBB3,ITGA6,MAG,NGFR,PAX3,PTN,SOX10
SOX3	-1.274	transcription regulator		1	0.00254	CYP26A1,DSP,DUSP4,HAND1,NR5A1,NRP1,SOX2,TBXT,WNT5A,ZBTB16
NFIC	-0.349	transcription regulator		1	8.55e-06	CEL,CYP17A1,DSPP,FABP7,LHCGR,SFTPC,TNFSF18,TPO,WNT5A
MRTFA		transcription regulator		0.964	2.44e-06	DDAH1,DSG1,ELANE,FABP3,FSCN2,G0S2,HPGD,ICAM1,ITGA6,IVL,P2RY1,PFN2,PRG2,PRTN3,RAMP1,S100A8,S100A9,SERPINB10,SERPINB2,SGK1,SPOCK3,SULT1E1,TFF1,UCP1	238 (8)
TSHZ3		transcription regulator		0.943	0.00985	ADCY2,CRYM,HS3ST4,KCNG1,NGFR,NPY,SLITRK3
MYOCD		transcription regulator		0.931	0.0027	CACNA1D,GATA4,GJA1,HAND1,HAND2,HCN4,IL20,KCNJ3,S100A4,SERPINB5,TNNC1
TWIST1	1.463	transcription regulator		0.926	4.92e-05	ALDH1A1,APOD,CHAD,DSPP,ENPP3,FBN2,FGFR2,GLI1,GPC1,HOXD10,IGFBP1,ITGB3,KCNN4,LEFTY2,MMP1,NT5E,PTPRZ1,S100A4,SNAI2,ST8SIA2	253 (10)
SREBF2	0.686	transcription regulator		0.92	5.83e-05	APOA2,CCNA1,CYB5A,CYP4F2,FABP5,FABP7,HMGCS1,ICAM1,NEUROD1,NPC1L1,PDX1,REG1A,STAR,TFF3	363 (18)
BCL3	0.064	transcription regulator		0.915	1.59e-05	AGT,DEFB4A/DEFB4B,FABP3,ICAM1,IL17C,IL19,IL1A,IL4,PDK4,S100A12,S100A7,S100A8	305 (14)
CDX2	-0.016	transcription regulator		0.908	2.93e-18	ALDH3A1,AOC1,ATP4A,CD9,CDH17,CLDN1,CLDN18,CLDN2,CTSE,CYP26A1,DDC,FXYD3,GLI2,HNF1B,HNF4A,HOXA11,HOXA13,HOXA7,HOXA9,HOXC8,HOXD1,HOXD11,HOXD13,KRT23,LCT,MEP1A,NEUROD1,NEUROG1,NR1H4,NTS,PAX3,PGC,SLC7A8,SOX2,TAC1,TFF2,TREH
MED13	-0.104	transcription regulator		0.896	0.0196	ACSM3,CIDEA,CYP2A6 (includes others),G6PC1,GPD1,NTRK2
KLF6	-0.585	transcription regulator		0.895	3.36e-05	AGT,ARG1,CFB,CYP1A1,ESRRB,GLI1,HNF4A,ICAM1,IL1A,KRT4,MRC1,MSLN,NOS2,NR5A1,PSG5,TFPI2	260 (11)
PTF1A		transcription regulator		0.887	1.89e-06	AMY2A,AMY2B,CALB2,CEL,CPA2,ELANE,MPPED2,NPY,PAX2,SALL3,TFAP2B,TLX1,TLX3
MRTFB		transcription regulator		0.832	0.00151	DDAH1,ELANE,FJX1,G0S2,HPGD,ITGA6,LIMCH1,P2RY1,PRG2,PRTN3,RAMP1,S100A8,S100A9,SERPINB10,SERPINB2,SGK1,SULT1E1	217 (7)
CREB1	-0.044	transcription regulator		0.823	4.16e-12	ACHE,ARG1,CACNA2D1,CALB2,CAPN5,CCNA1,CD9,CDA,CDH13,CDH8,CGA,CRYM,CSRP2,CTNNA2,DCX,FGF19,FGFR2,FOXE1,G6PC1,GABRA5,GAL,GPNMB,GPR12,HMGCS1,HPGD,HTR2C,IL4,INHA,KIAA1549L,LMO1,LORICRIN,LPL,MGAT4C,MMP1,MRC1,NEUROD1,NKX2-1,NOS1,NOS2,NPY,NRP1,OXT,PDE1C,PENK,PNMT,RASGRF1,REN,RP1,SFTPB,SGK1,SIAH2,SLC16A1,SLC18A2,SORCS3,SPOCK3,SST,STAR,TAC1,TFAP2A,TFF1,TFRC,TG,TPO,UCP1,VGF	417 (17)
JUN	-0.016	transcription regulator		0.821	2.33e-20	ADH7,AFP,ALOX12,ALPP,ANKRD2,APOC3,ARG1,ARTN,BIRC3,CGA,CLDN2,CSF2,CSTA,CXCL5,CYP17A1,EREG,FABP7,FOXA2,GDNF,GJA1,HEY1,HPGD,IBSP,ICAM1,IGFBP1,IGFBP2,IL1A,IL24,IVL,KDR,KRT15,KRT16,LGR5,LHCGR,LMO1,LORICRIN,MMP1,MMP10,MMP3,MYB,MYOD1,NKX2-5,NOS2,NR0B2,NRAP,NRCAM,NTS,PADI3,PAK3,PENK,PKIB,PTHLH,PTPRD,RASGRF1,RGN,SERPINB2,SERPINB5,SFTPD,SGK1,SNAI2,SNCG,SOX2,SPRR1A,SPRR2A,SST,STAR,TFF1,TNFSF15,TNNC1,TP73,UC…	376 (16)
MYF5	0.128	transcription regulator		0.811	0.00258	CKM,MYOD1,UCP1,ZIC1
GFI1	0.081	transcription regulator		0.788	0.0354	AZU1,DGKG,ELANE,GJA1,ICAM1,IL1A,ITGB3,NEUROD1,NT5E,SERPINA1,SGK1,TFF3
NFKB1	-0.099	transcription regulator		0.775	0.000816	ADORA1,ANKRD2,ARG1,BIRC3,CASR,CCL17,CFB,CRP,CSF2,DEFB4A/DEFB4B,FGG,FSCN1,GJA1,ICAM1,IL17C,IL1RN,IL20,JAG1,KRT6B,MMP10,MMP3,MYB,NOS2,PI3,SNAI2,TNFSF15	442 (14)
POU3F1	3.305	transcription regulator		0.762	0.000332	FLG,KRT14,MAG,PMP2,POU3F1
PRDM16		transcription regulator		0.749	0.0242	AGT,CIDEA,FOXJ1,MYOD1,UCP1
MYB	1.581	transcription regulator		0.741	0.00012	BIRC3,CCNA1,COX6A2,DHRS2,ELANE,FOXJ1,GSTM1,HAND2,ICAM1,IL1A,IL4,KDR,MMP1,MMP3,MYB,PAX6,PRND,PRTN3,SNAI2,SOX2	433 (18)
CREM	-0.089	transcription regulator		0.714	0.000276	CCNA1,CGA,CSF2,DUSP4,HAND2,HMGCS1,IL4,INHA,LORICRIN,NOS1,NOS2,OAZ3,REN,SIAH2,SLC16A1,SST,STAR,TAC1	368 (20)
PPP1R13L	0.442	transcription regulator		0.705	1.04e-06	CLDN1,DSC3,DSP,GJA1,LORICRIN,PKP1,SLC2A1,TP63
NCOA3	0.363	transcription regulator		0.699	0.00471	CYP1A1,CYP2B6,ESRRB,FGFR2,GJB2,IGFBP1,KDR,OXT,SFTPB,SLC2A1,TFF1	542 (20)
KLF5	1.162	transcription regulator		0.683	0.0436	ALPI,ARG1,FGF18,FGFBP1,KRT5,NR1H4,S100A9,SOX2
NEUROG3	-0.916	transcription regulator		0.659	4.54e-11	AGT,CDH8,CTSV,DLX6,EN1,ERBB3,GAST,GCG,GLP1R,MNX1,NEUROD1,NEUROD2,NEUROG1,NKX2-1,NKX2-2,NRP1,NTRK2,NTS,PAX6,PDX1,SNAI2,SST,TTR,ZBTB16	203 (7)
FOXL2	3.658	transcription regulator		0.657	3.86e-06	AVPR2,CPM,CYP17A1,ELOA2,EN2,FST,ICAM1,MYB,NR5A1,PRTN3,PTGER2,PTHLH,SERPINB2,SERPINE2,SSX2/SSX2B	338 (11)
SNAI2	2.084	transcription regulator		0.639	0.00277	CLDN1,DSP,HPGD,IBSP,KRT18,MUC1,SNAI2,SOX10,TP63	223 (9)
CEBPB	-0.686	transcription regulator		0.637	9.78e-09	ADH7,AGT,ALDH1A1,AOC1,APOC3,ARG1,CDC45,CIT,CP,CPB2,CRP,CSF3R,CXCL5,CYB5A,CYP17A1,CYP1A1,CYP2A6 (includes others),CYP3A4,DSPP,ELANE,EPHA7,FGFR2,FKBP6,G6PC1,GSTA1,ICAM1,IGFBP1,IL1A,IL1RN,IL24,IL4,IVL,KRT15,KRT18,KRT6B,LHCGR,MBL2,MMP1,MMP10,MMP3,NOS2,NRP1,ORM1,PDK4,PI3,POMC,PRG2,PRTN3,SERPINA1,SERPINB2,SFTPD,SGK1,SLC2A1,SPRR1A,SST,STAR,TAC1,TFRC,UCP1,WNT6	486 (24)
TP73	2.005	transcription regulator		0.633	0.000106	ABCC1,ADAM23,AFP,AQP2,AQP5,BMP7,CD55,CNTFR,CRYAB,CYP21A2,DAB1,EREG,FGFR2,FOXJ1,FST,G0S2,GPNMB,H2BC9,IVL,JAG1,KCNJ4,LOC102724788/PRODH,LY6D,NADPH,NRP1,PDPN,S100A2,SERPINA1,SERPINA5,SERPINE2,SFN,SMO,SNAI2,TP73,TTR,UCN	505 (20)
NCOA4	-0.07	transcription regulator		0.632	6.67e-07	ADH1B,CLDN3,FABP5,FGFR2,GATA4,HOXA9,HOXD13,HSD17B6,JAG1,TFF1	497 (14)
FOSB	-0.286	transcription regulator		0.625	0.0218	GRIA2,HPGD,LORICRIN,MMP1,SERPINB2
SREBF1	0.344	transcription regulator		0.611	1.77e-05	ACSL5,ALOX12,ANKRD2,APOA2,APOC3,CCL17,CIDEA,CYB5A,CYP4F2,FABP3,FABP5,FABP7,G6PC1,GLP1R,GPNMB,HMGCS1,HNF4A,IL1A,IL1R2,LPL,MYOD1,NOS2,NR0B2,PDX1,RBP1,SERPINA1,SLC2A2,STAR,UCP1,VGF	299 (17)
MBD2	0.715	transcription regulator		0.608	4.79e-06	ALOX12B,AMY2A,BIRC3,CEL,DPP4,ELANE,IL4,PLAAT3,RNASE1,S100A5,SGK2,SST,TFF2
HAND2	2.331	transcription regulator		0.585	0.027	CALB2,GJA1,HAND1,HAND2,HOXD11,S100A4,TNNC1
NCOR2	-0.593	transcription regulator		0.577	2.29e-06	BIRC3,CYP3A4,DIO1,FOLR1,HPGDS,IL1A,KCNN4,LPL,POMC,RORC,STAR,TFF1,UGT2B15	433 (21)
PRDM1	0.429	transcription regulator		0.56	1.55e-05	ACOX2,AFP,BMP5,CLDN1,CPA4,CRP,F5,FGA,FGB,FGG,HAL,ICAM1,IL1A,IL24,JAG1,LGALS7/LGALS7B,MALL,MSC,NOS2,PDE4C,REG1A,S100A8,S100A9,SCGN,SERPINB3,SERPINB4,SMPDL3B,TREH,TTR,VSX1	424 (14)
ETS2	0.225	transcription regulator		0.546	0.000282	CGA,ESRRB,HPGD,ICAM1,KRT18,MMP1,MMP3,NOS2,PLAAT3,PTHLH,SOX2	450 (19)
ATF4	0.42	transcription regulator		0.534	0.0203	CD55,GDF15,HNF4A,IBSP,IGFBP2,IHH,JAG1,PENK,PHGDH,PSAT1,SLC1A4,SNAI2,SNTB1,SST,STC2,WNT11
LEF1	1.171	transcription regulator		0.531	0.00194	AHCYL2,CSF3R,DKK4,ELANE,FGF18,IL4,KRT31,NKX2-1,NRCAM,NRN1,PENK,PTGER2,SGK1,SH3GL3,TMEM158,TRPM1	276 (7)
E2F1	0.227	transcription regulator		0.514	0.0225	ACSL5,AGR2,AMY2B,CD9,CDC45,CITED2,CRIP2,CRYAB,CYB5A,DCC,DUSP4,FGFR2,HOXA9,ICAM1,KCNH1,KDR,KRT1,KRT14,MMP1,MMP3,MYB,NRP1,OXT,PDK4,PDX1,PSAT1,RFC4,RHOBTB2,SLC16A1,SLC22A18AS,TGM1,TP73,UCP1
TLX3	6.923	transcription regulator		0.506	6.49e-07	ASCL1,GABRA1,GRIA2,NEUROD1,NEUROG1,SLC18A3,SST,TAC1
TFAP2A	1.981	transcription regulator		0.5	8.01e-05	BIRC3,CCL27,CGA,CHRNA7,COL7A1,CSF2,EREG,IL20,KISS1,KRT14,KRT5,LHCGR,NOS1,NPY,PLAAT3,PPBP,S100A9	375 (14)
HTT	-0.323	transcription regulator		0.486	1.16e-09	ADAM23,ADRA2B,AGT,AQP1,ARPP21,ATP8A1,CA12,CD9,CDH8,CHRNB2,CIT,CITED2,CKM,CLDN1,CLDN6,COX6A2,CRYAB,DRD2,EN1,ENO3,ESRRB,FABP7,FOLR1,GABRA1,GABRG1,GABRG2,GPC1,HAP1,HBA1/HBA2,HMGCS1,KCNA1,KCNJ1,KCNJ4,KCNK2,KCNK3,KCNQ2,KRT1,MMP10,MMP3,MOBP,MYOD1,NAD+,NEUROD1,NGFR,NOS1,NOS2,NPTX1,NPY,NTRK2,NTS,OTX2,OXT,PCP4,PDX1,PENK,PFN2,RAP1GAP,SERPINA1,SFRP1,SGK1,SLC18A3,SLC2A1,SNCA,SST,TAC1,TBXT,TFRC,TNNT3,UCP1,VGF…	507 (24)
ETV1	-0.484	transcription regulator		0.485	0.000317	ASCL1,CCL26,IL36A,ITGB3,MMP1,POMC,TMPRSS2
ETV5	0.302	transcription regulator		0.481	2.68e-07	AQP5,CLDN1,CLDN16,CLDN3,COL4A3,ICAM1,KRT13,KRT16,KRT23,KRT7,LMO7,MYB,NRCAM,SFTPB,SFTPC,SLC34A2,SNAI2,TJP3	207 (7)
GSX2		transcription regulator		0.447	9.17e-06	ASCL1,DLX1,DLX2,NEUROG1,PAX6,RBP1
NOSTRIN		transcription regulator		0.418	0.012	ITGB3,KDR,MMP1,PGF,TFPI
NCOA1	0.444	transcription regulator		0.395	1.67e-05	CA5A,CYP1A1,CYP2B6,DIO1,ERBB3,FGF18,FGFR2,GJB2,HNF1A,IL1RN,KDR,NR0B2,OXT,SERPINB5,SFTPB,SLC2A1,SLC2A2,TFF1,THPO,UCP1	461 (26)
SOX1	2.082	transcription regulator		0.378	0.0405	CYP26A1,DSP,DUSP4,HAND1,NRP1,TBXT,WNT5A
FEV		transcription regulator		0.362	2.75e-05	ADRA1B,CALCR,CNTN1,DDC,EN1,EPHA7,ICAM1,NMNAT2,NPY,NTS,SLC18A2,SLC22A3,SLC7A8,SST
NFATC2	-1.276	transcription regulator		0.355	0.0408	AQP5,CCL17,CISH,CITED2,CRYAB,CSF2,GCG,GDF5,GPNMB,IL12RB2,IL1A,IL4,NGFR,PTPRS,RORC
LMX1B	0.871	transcription regulator		0.351	0.00577	COL4A3,COL4A4,EN1,EN2,PAX2
SMAD7	-0.68	transcription regulator		0.347	0.000186	ALDOB,APOC3,BMP5,BMP7,CITED2,CKM,CRP,FOXA2,FST,GATA4,ICAM1,ITGA6,MMP1,NOS2,SFTPC,SLC5A5,SOX2,TBXT	449 (25)
CCND1	-0.452	transcription regulator		0.346	0.000493	AZGP1,BHMT2,CCNA1,CDC45,CTNNA2,EREG,FZD7,GATA4,GJB1,GPRC5A,ITGB3,ITIH2,KLK2,KRT1,KRT14,KRT4,LRRTM2,MARK1,MMP3,MYRIP,NT5E,PCYT1B,RAB3B,SELENBP1,SLC4A4,SOX2,STBD1,TMPRSS2,TMSB15A
E2F3	0.14	transcription regulator		0.302	0.013	CA12,CCNA1,CD9,CDC45,FGFR2,FOXN1,FST,INSL4,LPL,MYB,NECTIN1,PTN,S100A8,TP73,WFDC2
CTCF	0.28	transcription regulator		0.283	0.00341	ADRA2C,APOC3,C1QL1,CCL17,GAL3ST1,GATA4,MUC6,MYOD1,PAX6,PRSS50,RORC,SGK1,SST,ZBTB16	288 (8)
CDX1	1.279	transcription regulator		0.279	1.89e-14	ALDH3A1,ATP4A,CLDN1,CLDN18,CLDN2,CTSE,DDC,FXYD3,HOXC8,KRT23,LCT,NEUROD1,NEUROG1,NTS,PAX3,PGC,SLC7A8,TAC1,TFF2,TREH
HOXB13	1.708	transcription regulator		0.277	0.00678	BCHE,EPHA7,SLITRK3,SPINK1,UGT2B15
LDB1	0.381	transcription regulator		0.273	0.00408	ACOX2,APOBEC1,BMP7,CDH13,CLDN2,DLX1,DPP4,FBP1,GJA1,GOLM1,HOXA7,LPIN2,MGLL,NFE2,NT5E,RPL3L,RPS6KA2,RRAD,SERPINE2,SFRP1,SIX3,SLC16A1,SLC7A8
PROX1	0.015	transcription regulator		0.27	0.0044	CCL26,HEY1,ITGA9,KDR,NRP1,TNNT3
PAX8	-0.014	transcription regulator		0.264	0.0119	DIO1,IL36A,POMC,SLC5A5,TG,TPO
MSX2	0.695	transcription regulator		0.218	1.33e-06	AQP4,FOXE3,FOXN1,GJA1,IBSP,IGFBP1,IHH,KRT84,SIX3,TP63,WNT7B	289 (9)
STAT3	-0.194	transcription regulator		0.213	2.53e-14	AGRP,AGT,AHSG,ALDH1A1,ALOX15,AQP5,ARG1,CCL17,CD9,CFB,COBL,CRP,CSF2,CYP26A1,DPP4,FGA,FGB,FGG,FOXA3,FSCN1,FST,G6PC1,GJA1,HAVCR1,HEY1,HNF4A,ICAM1,ICAM4,IGFBP1,IHH,IL1A,IL1RN,IL4,ITGA6,JAG1,KDR,KRT17,LRP2,MMP1,MMP10,MMP3,MUC1,MYB,MYOD1,NKX2-1,NOS2,NOX1,NPY,NRP1,OTX2,PAX3,PAX6,PLA2G10,POMC,PTN,REG1A,REN,RORC,S100A7,S100A9,SERPINA1,SERPINB3,SERPINB4,SERPINE2,SFTPB,SGK1,SKP2,SLC22A3,SLC28A2,SLC2A1,SNAI2…	430 (16)
HES1	0.549	transcription regulator		0.211	7.07e-05	ASCL1,GAST,GLI1,NEUROD1,NEUROG1,NKX2-2,PAX2,PAX6,SLC5A5,SST,TLX3	24 (2)
DLX2	5.073	transcription regulator		0.208	0.000214	CGA,DLX2,DLX5,DLX6,FOXJ1,HAND2
KLF2	-1.27	transcription regulator		0.204	0.00962	AQP5,CD55,CRP,GATA4,IL4,ITGB3,KCNN4,KDR,PDPN,PGF,PTHLH,SFTPD,SLC2A1,TFPI,TFPI2,TFRC	259 (9)
STAT1	-0.058	transcription regulator		0.175	2.65e-05	AGT,ALOX15,ARG1,CFB,CSF2,CSF3R,CYP3A5,DEFB4A/DEFB4B,DPP4,FGA,FGB,HEY1,ICAM1,IL12RB2,IL1A,IL1R2,IL4,KRT17,LPL,LRRTM2,MMP1,MMP3,MUC1,NEUROD1,NFE2,NKX2-2,NOS2,NOX1,PAX6,PDX1,POMC,PTN,RORC,SERPINB3,SERPINB4,SLC2A2,SPRR1A,TFF1	433 (16)
EBF2		transcription regulator		0.159	0.0222	CIDEA,QPRT,REN,UCP1
HMGN1	-0.151	transcription regulator		0.152	0.000203	AZGP1,FGA,G0S2,GP2,NEUROD1,TFF1,TTR
CREB3L1		transcription regulator		0.152	0.0101	AGR2,NOS2,SLC1A4,TFF3
RUNX2	-0.039	transcription regulator		0.152	0.0041	ALPP,DSPP,FGF18,FGFR2,IBSP,IHH,JAG1,MYOD1,SNAI2,SOST,ST3GAL5,TG,WNT10B	240 (7)
SNAI1	-0.307	transcription regulator		0.138	7.91e-06	ADD2,BMP5,CD55,CLCA2,CLDN1,CLDN3,FST,GDF15,GLI1,GLI2,HNF4A,HPGD,IBSP,INHA,KRT17,KRT18,MUC1,SNAI2,SOX2,TP63,WASF1	506 (22)
FOS	-0.658	transcription regulator		0.116	8.95e-13	ABCC1,ADD2,AGT,ALPP,ANKRD2,CGA,CLDN2,CSTA,CTSV,CYP17A1,DSG3,EREG,FETUB,FGA,G6PC1,GATA4,GJA1,GJB6,HBA1/HBA2,HPGD,HPGDS,IBSP,ICAM1,IGFBP1,IL1A,ITGA6,IVL,KCNN4,KRT13,KRT15,LGALS4,LPL,MMP1,MMP10,MMP3,MSLN,MT1A,NPTX1,NPY,NTS,PDPN,PENK,PKIB,POMC,PTPRD,PTPRZ1,RAP1GAP,RBP1,S100A8,S100A9,SELENBP1,SEMA3B,SERPINB2,SERPINB7,SERPINE2,SFTPD,SNAI2,SNCG,STAR,TAC1,TFF1,VSX1,WNT10B,WNT11,WNT5A,WNT6,WNT7B	437 (17)
DLX3	-0.067	transcription regulator		0.107	2.06e-05	CGA,DSPP,EREG,IL1A,IL36B,PGF,S100A9
DUX4		transcription regulator		0.102	7.37e-05	ALPG,ALPP,CCNA1,CRYM,FZD7,MYOD1,NOG,RFPL1/RFPL3,SLC34A2,WNT5A
BHLHE40	-0.102	transcription regulator		0.087	0.000521	CD9,CFB,CNTN1,CP,CSF2,EREG,GSTM3,H2BC10,IL12RB2,IL1R2,ITGA6,KRT18,LTB4R,MARCO,MYB,MYOD1,NOS2,PDPN,PIGR,SIAH2,SLC28A2,SLC2A1,SLC7A2,SORBS2,ST3GAL5,TFF2,TNFSF15,TP63	385 (15)
TFAP2C	1.005	transcription regulator		0.085	0.0193	CA12,FST,JAG1,LORICRIN,NRP1,SEMA3B,SFTPD,TFF1
TCF7L2	-0.573	transcription regulator		0.016	5.29e-09	AATK,AKR1C4,ALPP,AMHR2,APOD,CASR,CDH17,CLDN2,CSF3R,DDC,DMP1,EFNB1,ENPP4,EPHB1,ERBB3,FBP1,FGFR2,G6PC1,GAST,GCG,GJB1,GLI1,GLP1R,HMGCS2,IGFBP2,IHH,JAG1,LGALS4,LPAR3,MAG,MMP1,MOBP,MYB,MYRF,NINJ2,NKX2-1,NOS2,PDX1,PHEX,RNASE4,SGK1,SH3GL3,SNAI2,SOX10,SOX2,TP63	481 (20)
NKX2-3		transcription regulator		0	0.00876	BCHE,CRYAB,FBN2,GDF15,GHR,HEY1,HOXD1,PHGDH,PLA1A,PSAT1,SERPINE2,SHOX2,SNCAIP,SOX2,TFF3,TFPI2,TMEM158,TNFSF18
ID2	-0.501	transcription regulator		0	0.0217	BIRC3,BMP7,DUSP4,ICAM1,IL4,IRF6,ITGB3,MYB,NGFR,NTRK2,OLFM4,RAP1GAP,RPS6KA2,SPDEF,WNT11,WNT6,ZBTB16
ZBTB20	-0.235	transcription regulator		0	6.64e-07	AFP,CISH,CKMT2,CYP2B6,CYP3A5,G6PC1,GCGR,GHR,GPC3,IGFALS,IGFBP1,IGFBP2,PDK4,TFRC	195 (7)
SS18	0.264	transcription regulator		0	2.36e-05	CRLF1,DUSP9,EPHB3,FGFR2,NGFR,RRAD,SLC34A2,SOX2,SYNE1
TAL1	0.311	transcription regulator		0	0.00494	ARPP21,AZGP1,BHMT2,CALY,CD1E,DSC3,EPOR,FCER1A,GDF5,ICAM1,LMO1,MSLN,MUC1,MYB,NOS1,P2RY1,PTDSS1,RASD1,SERPINB2
LMO2	0.007	transcription regulator		0	0.00845	ACOX2,APOBEC1,BMP7,CDH13,CLDN2,DLX1,DPP4,FBP1,GJA1,GOLM1,HOXA7,LPIN2,MGLL,NFE2,NT5E,RPL3L,RPS6KA2,RRAD,SERPINE2,SIX3,SLC16A1,SLC7A8
ZNF217	-0.218	transcription regulator		0	0.000109	AGR2,ERBB3,GATA4,GPRC5A,KCNK2,KRT18,NLGN1,NMNAT2,PAK3,PAX6,SIX6,VSNL1
PITX1	2.247	transcription regulator		0	0.00191	CGA,FST,POMC,TFF1	416 (18)
IRF6	2.265	transcription regulator		0	0.00448	ALOX15B,ARG1,CD9,GLI2,IVL,MRC1,NOS2,SLC7A2	223 (11)
PAX7	-0.414	transcription regulator		0	0.0045	ATP11A,CLDN3,CNTFR,CRLF1,KCNK2,MSLN,OLFM1,PARM1,PTGR1
STAT5B	-0.188	transcription regulator		-0.06	0.000287	BIRC3,C8B,CD9,CIDEA,CISH,CITED2,CKMT2,COX6A2,CYP17A1,CYP2A6 (includes others),CYP2B6,CYP3A5,DDC,DKK4,G0S2,GJB1,GPD1,IGFALS,IL24,IL4,KRT18,MB,NT5E,PDK4,RASD1,SLC34A2,SOX15,SULT1E1,TNNC1,UCP1,VNN1	462 (22)
ZFP36	-0.284	transcription regulator		-0.097	0.0207	BIRC3,CSF2,ICAM1,IL1A,MMP1,S100A8,S100A9,TFF1,TFRC
CBFB	0.226	transcription regulator		-0.146	0.00553	DSP,HEY1,ICAM1,IL4,KCNK5,LTB4R,NFE2,NRP1,SNAI2,WNT10B
HMGA1	0.347	transcription regulator		-0.169	0.00833	AGT,COX6A2,CRYAB,DPYSL4,GHR,HAND1,IGFALS,IGFBP1,IL4,NECTIN1,NKX2-5,NOS2,OXT,PSG4,SOX2,WNT6	300 (7)
HOXA10	1.182	transcription regulator		-0.176	8.02e-09	ALDH1A1,ALPP,AQP1,BCHE,CD1C,CDH16,CSF3R,CSTA,CTSV,DPP4,EMX2,FST,GJA1,HOXA11,ITGB3,KRT15,KRT18,KRT4,PCP4,PDPN,PHGDH,PIGR,RBP1,RNASE4,S100A12,TLX1,TNXB,WNT10B
USF2	0.346	transcription regulator		-0.203	1.52e-05	AGT,APOA2,APOC3,CSF2,FCER1A,IGFBP1,NR5A1,OPRD1,OXT,PIGR,REN,RORC,STAR
ARNT2	0.091	transcription regulator		-0.209	3.88e-05	ANG,AQP4,AQP7,CALB2,CRISP2,GDNF,GLI1,HGFAC,ICAM1,ITGB3,KRT5,MSC,NFE2,NR5A1,PADI3,PKIB,SELENBP1,SERPINA5,SLC2A1,SOX10,SPRR1A,SYT7,WNT7B
GRHL2		transcription regulator		-0.224	0.000255	ERBB3,MMP1,MYB,NKX2-1,SEMA3B,TGM1,TP63	140 (3)
HIF1A	0.357	transcription regulator		-0.247	1.61e-05	AFP,AGT,AQP4,CEACAM5,CITED2,CLDN1,CSF2,CYB5A,CYP1A1,CYP2S1,CYP4F3,EPOR,EREG,FSCN1,GHR,GJA1,HOXA13,ICAM1,IGFBP2,IL1A,IL4,ITGB3,KRT14,KRT18,MB,MMP1,MNX1,MST1R,MUC1,NOS2,NRN1,NT5E,NTRK2,PGF,RORC,SFRP1,SLC16A4,SLC2A1,SNAI2,SOST,STC2,TAC1,TBXT,TFRC,WNT10B	468 (15)
ZBTB7B	-0.427	transcription regulator		-0.254	0.0143	ACSM3,CSF2,HMGCS1,IL4,NRP1,RORC,RPS6KA2,UCP1
TCF3	0.584	transcription regulator		-0.275	0.0177	AGRP,AZGP1,CD55,CDC45,CKM,CTSE,CTSV,ELANE,EPOR,FGFR2,HAND1,IL4,KCNN4,LHCGR,LY6D,MYOD1,NEUROD1,NR0B2,NRAP,NTRK2,PTDSS1,RORC,SCN4A,SOX1,VIPR2,WNT10B,ZBTB16,ZP2
SP1	0.216	transcription regulator		-0.284	2.34e-13	ADRA1B,ALOX12,ALOX15B,APOC3,BMP7,CD55,CES1,CHRNB4,CITED2,COL7A1,CRYAB,CRYBB3,CXCL5,CYP17A1,CYP21A2,CYP26A1,CYP2B6,DLC1,DRD2,ELANE,EPOR,EREG,GDF15,GHR,GJA1,GRIA2,HNF4A,ICAM1,IGFBP1,IL12RB2,IL1A,ITGB3,KCNQ2,KCNQ3,KDR,KISS1,KRT16,KRT18,KRT4,LHCGR,LORICRIN,LPL,LTB4R,MMP1,MRC1,MST1R,NGFR,NOS1,OPRD1,PENK,PHOX2B,PNMT,PSG5,PTDSS1,PTN,SCTR,SERPINE2,SGK1,SLC2A1,SLC6A2,SNCG,SPTB,STAR,TFF1,TFPI2,TGM1,TNNC1,T…	443 (19)
MYF6	0.854	transcription regulator		-0.314	0.000887	ANG,CCL17,CKM,DPP4,FGF9,FST,GDNF,IL1A,IL1RN,MMP10,MYOD1,SCN4A,TPO	151 (6)
ESRRA	-0.043	transcription regulator		-0.321	1.06e-05	ABCC5,ALPP,COL4A4,CSRP2,CYB5A,CYP17A1,EPHB1,FABP3,HMGCS1,KRT13,KRT15,KRT23,KRT31,KRT33A,KRT33B,KRT34,KRT36,KRT37,KRT38,LPL,NEUROD2,NR0B2,NRP1,PDK4,PNMT,PPP2R2B,RAPGEFL1,TFF1,WNT11
EOMES	-0.263	transcription regulator		-0.328	4.09e-09	CDH8,CHRNA7,CRYM,CYP26A1,DHRS2,DKK4,DUSP4,FOXA2,HOXA13,HOXA9,KCNQ3,KDR,NHLH2,NXPH4,PDPN,PITX1,SLC39A2,SOX2,SV2B,TBXT,TFPI2,ZIC2
NFIA	-0.029	transcription regulator		-0.365	0.002	CYP2A6 (includes others),EFNB1,RGN,SFTPC,TNFSF18,UCP1
NKX2-5	3.512	transcription regulator		-0.371	0.00949	ADORA1,GATA4,GJA1,HAND1,NKX2-5,SLC5A5
EZH2	0.942	transcription regulator		-0.382	1.31e-13	BIRC3,BMP7,C4BPB,CA5A,CHRM3,CSF2,CSF3R,CYB5R2,DMP1,FGF3,FOXJ1,GATA4,GDF15,HOXA11,HOXA7,HOXA9,HOXB13,HOXD10,IBSP,ICAM1,IGFBP1,IL12RB2,IL24,IL36A,IL4,KCNA1,KRT6B,LORICRIN,MYOD1,NEUROD1,NGFR,PAX3,PAX6,PDX1,PGF,PHEX,PLEKHA6,PPP2R2B,PRG2,PTN,RAP1GAP,RASSF9,S100A4,S100A8,S100A9,SERPINA1,SFN,SLC22A18AS,SOST,SOX10,TBXT,TLX1,TMPRSS2,WASF1,WNT10B,ZBTB16	334 (15)
EN1	6.631	transcription regulator		-0.391	5.69e-05	ALDH1A1,NGFR,PAX6,SLC18A2,SLC6A3,SNCA
KAT5	0.05	transcription regulator		-0.394	0.000353	AFP,EREG,FGF20,FOXA2,HNF4A,HOXA9,NT5E,OGN,PLCH1,PTPRZ1,SCN2A,TFF1,TP63,TTR	399 (14)
PLAG1	0.55	transcription regulator		-0.397	1.85e-07	AQP1,COL9A3,CRIP2,CRLF1,CXCL5,EFNB1,GJB1,KCNJ4,MYRF,QSOX1,RBP2,S100A2,TNNT3,TSPAN4
SIRT1	-0.536	transcription regulator		-0.409	6.45e-06	AFP,AGT,ARG1,BIRC3,CA12,CD9,CLCA1,CNTN6,CYP1A1,CYP2B6,G6PC1,GATA4,GLI1,GSTM1,GSTM3,HCRTR2,ICAM1,IL4,ITPKA,KCNA1,KIF13B,KISS1,MMP1,MMP3,NELL2,NLGN1,NOS2,NPY,NR1H4,NT5E,NTRK2,PCSK2,PDK4,PLEKHA6,PTN,RIMS2,SCGN,SLC43A3,SOST,TFPI,TP73,TRIM31	343 (15)
RB1	0.255	transcription regulator		-0.41	0.0133	CCNA1,CITED2,CKM,CLDN3,CPA4,CSF2,FOXN1,FST,GLI2,GPR12,GPRC5A,IVL,KDR,KRT18,KRT4,KRT5,LGR5,MYB,NKX2-5,NPY,POMC,RFC4,RYR3,SCTR,SKP2,SLC22A18AS,TBXT,TG,TNNC1,TNNC2,TP63,TP73,TPO,UCP1
WT1	0.602	transcription regulator		-0.425	0.00135	AMHR2,CCL26,CDC45,CKM,CSF2,CTSV,CXCL5,EPOR,EREG,IGFBP1,IL1RN,INHA,MMP3,MSLN,NKX2-1,NR5A1,NRAP,NTRK2,PAX2,SLC2A1,SNAI2,SRY,TFAP2A	311 (12)
POU5F1	-0.692	transcription regulator		-0.427	1.9e-08	AFP,ASCL1,BIRC3,CASP14,CGA,CIDEA,CST6,CTSV,CXCL5,CYP26A1,DLX1,DLX5,DSP,DUSP4,EN1,ESRRB,FOXA2,FOXE1,GATA4,GLI2,HAND1,IRF6,KRT14,KRT17,KRT18,LEFTY2,LHX2,LORICRIN,NKX2-1,NKX2-2,NRP1,OTX1,PAX6,PDX1,SERPINA1,SNAI2,SOX2,SPRR1A,SPRR3,TBXT,TGM1,TP73,WNT5A,ZIC2	495 (15)
EP300	0.273	transcription regulator		-0.428	3.04e-07	ACHE,AGT,ALPI,AMHR2,AQP5,CA12,CAV3,CKM,CTSE,CYP1A1,DDC,DIO1,DRD2,DUSP4,G6PC1,GAST,GCG,HMGCS2,IRF6,ITGA6,ITGA9,KDR,KLK2,KRT14,KRT16,LEFTY2,LORICRIN,MAGEA11,MMP1,NOS2,PDK4,PDX1,PSG5,RBP1,REN,RORC,SERPINB5,SFTPC,SH3GL3,SKP2,SOX2,TFF1,TMPRSS2,TPO,TRPM1	494 (22)
NRF1	0.166	transcription regulator		-0.436	0.0356	CLDN1,IL1A,IL1RN,SNAI2,SPRR2D,SPRR2F,VSNL1
TP53	0.512	transcription regulator		-0.441	6.94e-06	ABCB4,ABCC1,AFP,ALDH1A1,ALOX15,ANXA8/ANXA8L1,APOBEC1,APOBEC2,AQP2,ARG1,ARHGEF4,ARRB1,BICD2,BIRC3,CEL,CITED2,CKM,CKMT2,CLCA2,COL7A1,COX6A2,CP,CRYAB,CSF2,CSF3R,CYB5A,CYP1A1,DLC1,DLX1,DMRT1,DPP4,DPYSL4,DSC3,DUSP4,ENO3,EREG,ESRRB,F5,FABP3,FABP5,FAT2,FGFBP1,FKBP6,FOXA2,FXYD3,FZD7,G0S2,G6PC1,GATA4,GDF15,GJA1,GLI1,GLI2,GNA14,GPD1,GPR12,GSTM1,HMGCS1,HSPA4L,HYAL1,ICAM1,IGF2BP2,IGFBP2,IL1A,IL1RN,IL4,KCNG1,…	451 (17)
SOX17		transcription regulator		-0.447	0.000108	AFP,FGF3,FOXA2,GATA4,HNF4A,KDR,SOX2,VIT	340 (11)
HAND1	-1.763	transcription regulator		-0.447	0.00327	HAND1,HAND2,HEY1,KDR,NRP1,PITX1
ZBTB48	-0.006	transcription regulator		-0.447	0.0105	CPM,GPNMB,MMP15,ROS1,SNCA
KLF1	0.069	transcription regulator		-0.447	0.00138	ADD2,AQP1,CD55,ICAM4,KCNN4,SLC2A1,SPTB,TFRC
YAP1	-0.141	transcription regulator		-0.467	0.00525	ARG1,CIT,CSF2,DDAH1,ENDOU,GDF15,HAL,HMGCS1,HMGCS2,ICAM1,IL1A,LPL,MRC1,MSLN,NOS2,NR5A1,RPL3L,SFN,SGK1,SKP2,SNAI2,SOX2,STAR,SULT1E1,TFRC,TP63,TP73	481 (25)
STAT5A	-0.43	transcription regulator		-0.475	4.7e-06	AGR2,ALDH3A1,BIRC3,CDH17,CISH,CPA4,CXCL5,EPOR,FGFBP1,GCNT3,GJB1,HOXA13,ICAM1,IGFALS,IL12RB2,IL24,IL4,KRT5,PCP4,QPCT,QPRT,S100P,SELENBP1,SLC2A1,SLC34A2,SLC7A8,SNTB1,TFF3,TNNC1,TRIM31,TSPAN8	428 (18)
HDAC4	0.466	transcription regulator		-0.479	0.00018	CACNA2D1,CALB1,CKM,CNTN1,FST,G6PC1,GABRA1,GABRA5,GABRG3,IGFBP1,MAG,MMP10,NOS2,NRCAM,RGS7,SERPINB2,SLC2A1	304 (12)
MAF	0.808	transcription regulator		-0.497	0.0104	CRYAB,CRYBB3,FABP7,GCG,IL4,NT5E,PCSK2,RORC
CREBBP	0.022	transcription regulator		-0.531	5.98e-06	AGT,AMHR2,BMP7,CCL26,CGA,CKM,DCX,DDC,DUSP4,ELANE,FGL1,G6PC1,GLI1,GRIA2,HMGCS1,HMGCS2,INHA,IRF6,ITGA6,ITGA9,KRT14,LORICRIN,LPL,MYOD1,NEUROD1,NOS2,REN,SERPINE2,SFTPB,SH3GL3,SLC18A2,SST,STAR,TBX15,TFF1,TMPRSS2,TRPM1,UCP1	455 (23)
JUNB	0.207	transcription regulator		-0.542	3.79e-07	APOC3,CGA,COL7A1,CSF2,HPGD,IBSP,IL4,ITGB3,KISS1,MMP1,MMP10,MMP3,PAK3,PENK,POMC,RASGRF1,SERPINB2,SFTPD,SGK1,SNAI2,SPRR1B,SST,STAR	343 (15)
REST	0.203	transcription regulator		-0.55	1.06e-07	ASCL1,B3GAT1,CHRNB2,DCX,FGF12,FUT9,GATA4,GRIA2,HNF1A,HPGD,KCNQ2,KCNQ3,KIAA1549L,NEUROD1,NRP1,PAX3,PENK,RGS7,SCN2A,SCTR,SLC18A3,SYT7,TAC1,TBXT
ARNTL	0.051	transcription regulator		-0.552	0.0149	AGRP,HCRTR2,HMGCS2,IHH,LPL,NKX2-1,NPY,RBP2,STAR
MECP2	-0.087	transcription regulator		-0.558	7.77e-06	ALOX12B,CALB2,CCNA1,CDH8,CYB5A,DLX5,DLX6,DPP4,ENPP4,GABBR2,HBA1/HBA2,KCNA1,MT1A,PLAAT3,S100A4,SCN2A,SGK1,SLC6A2,TFPI2
NCOR1	-0.205	transcription regulator		-0.563	0.000129	AFP,CGA,CSF3R,CYP17A1,CYP3A5,DIO1,G6PC1,IGFBP1,MB,MYOD1,PDK4,SPINK1,TFF1,UGT2B15	430 (22)
FHL2	-0.534	transcription regulator		-0.573	0.00806	ARG1,IBSP,IL4,INHA,NOS2,WNT10B,WNT5A	366 (18)
KLF9	-0.646	transcription regulator		-0.577	0.00552	CALB2,GHR,IGFBP1,NEUROD1
RELA	-0.017	transcription regulator		-0.591	9.47e-10	AFP,AGT,ANKRD2,BIRC3,CASR,CFB,CITED2,CRP,CRYAB,CSF2,CXCL5,CYP17A1,CYP1A1,CYP2B6,CYP3A4,DEFB4A/DEFB4B,FSCN1,GAST,GDF15,GLI2,GSTA1,HNF4A,ICA1,ICAM1,IGFBP2,IL17C,IL1A,IL1RN,IL20,IL4,KRT15,KRT18,LGR5,MMP1,MMP3,MST1R,MUC1,MYB,MYOD1,NOS2,NOX1,OPRD1,PAX2,PI3,RORC,SCN2A,SERPINE2,STAR,TAC1,TFPI2,TP63,TP73,TPO	435 (15)
DNAJB6	0.344	transcription regulator		-0.6	0.000636	AZGP1,KISS1,KRT18,SNAI2,VGF
MAFB	0.438	transcription regulator		-0.61	0.0368	FGF3,GCG,PCSK2,PDX1,RNASE1,SERPINB2,SLC2A2,SLC7A8
TEAD4	0.792	transcription regulator		-0.625	0.0431	CKM,FGFR2,FJX1,GLI2,IRF6,LIMCH1,MB,TNNC1,TP63
NEUROG1	2.86	transcription regulator		-0.632	0.000499	DCX,DSP,F2RL2,FABP3,FGF9,ITGB3,LGR5,NOG,S100A4,SLC43A3
NKX6-1	1.359	transcription regulator		-0.651	3.82e-05	GCG,HNF1A,PDX1,POU3F4,SST,VGF	190 (7)
PPARGC1A	-1.082	transcription regulator		-0.669	4.79e-05	AGT,ANG,APOC3,APOD,CAV3,CIDEA,CKMT2,CPN1,CYP1A1,CYP2A6 (includes others),CYP2B6,CYP3A4,CYP3A5,DIO1,FABP3,G6PC1,GDF15,GRK1,HMGCS2,IL1A,IL1R2,IL1RN,INHA,LPL,MB,MMP15,NEUROD1,NPC1L1,NR1H4,NR5A1,OGN,PDK4,PDPN,PLA2R1,PTN,SERPINE2,SOX2,STAR,TYR,UCP1	454 (23)
SP3	0.225	transcription regulator		-0.678	2.96e-07	ALOX12,ALOX15B,CES1,CITED2,CNMD,COL7A1,CYP17A1,CYP26A1,DRD2,EREG,GDF15,GHR,IL12RB2,IL1A,KDR,KISS1,KRT16,LHCGR,LORICRIN,LPL,NOS1,OPRD1,PTDSS1,SCTR,SGK1,TFF1,TGM1,TNNC1	481 (18)
KLF11	0.011	transcription regulator		-0.681	6.62e-05	ACSL5,AGT,BMP7,CHRM3,CHRNA4,CHRNB2,CHRNB4,DRD2,FABP3,IL4,ITGB3,MMP1,MMP3,PDK4,PDX1,SERPINA1,UCP1	295 (12)
NRIP1	0.005	transcription regulator		-0.688	0.029	CIDEA,CYP1A1,CYP4B1,FABP3,PDK4,STAR,UCP1
AIRE	0.669	transcription regulator		-0.707	0.00306	AMBP,CCL17,COL9A3,ICA1,NPY,OXT,PCP4,S100A9,TFF3,TG
RBL1	0.824	transcription regulator		-0.714	0.0193	FOXN1,IVL,LHCGR,POMC,SFRP1,SKP2,TP73,UCP1
NFKBIB	0.362	transcription regulator		-0.75	0.00892	CASR,CTSV,DEFB4A/DEFB4B,ICAM1,NOS2,TP73,TYR	311 (14)
EMX2	3.287	transcription regulator		-0.762	0.000222	CALB2,CDH8,PAX6,SOX2
MYOD1	5.296	transcription regulator		-0.77	2.09e-07	ACHE,ACSL5,ADORA1,AGT,ANKRD2,BNC1,CAV3,CDH15,CKM,CRYAB,CYP2S1,ENO3,EPHA8,GUCA2A,HSPA4L,MMP1,MSC,MYBPH,MYOD1,NPTX1,PAX3,PNMT,POLQ,RPS6KA2,SCN4A,SLC2A1,SST,TNNC1,TNNC2,TNNT3,UCP1	425 (18)
SIM1	-0.472	transcription regulator		-0.787	3.17e-06	ANG,AQP4,AQP7,CALB2,CRISP2,GDNF,GLI1,HGFAC,ICAM1,ITGB3,KRT5,MSC,NFE2,NR5A1,OXT,PADI3,PKIB,POMC,SELENBP1,SERPINA5,SOX10,SPRR1A,SST,SYT7,UCP1,WNT7B
NFATC3	0.184	transcription regulator		-0.788	0.00277	ABCA3,B3GAT1,CGA,FOXA2,IL4,MMP3,SFTPB,SFTPC,SFTPD	125 (7)
IFI16	0.901	transcription regulator		-0.811	0.000712	CGA,CSF3R,CYP1A1,GATA4,ICAM1,IL1RN,LPL,NKX2-5,PCP4,SFTPD,TYR	392 (13)
AIP	-0.453	transcription regulator		-0.816	0.0119	CYP1A1,GDNF,GNG11,GPR39,GPRC5A,NPR3,RGS7
CEBPE	-1.107	transcription regulator		-0.819	0.0119	CEACAM8,CSF3R,CTSV,ELANE,IL1RN,PRG2,SERPINB2
COMMD3-BMI1		transcription regulator		-0.849	0.0423	HOXA13,HOXA7,HOXA9,HOXC8,WNT5A
USF1	-0.177	transcription regulator		-0.872	9.08e-05	AGT,APOA2,FCER1A,G6PC1,IGFBP1,NR5A1,OPRD1,PDX1,PIGR,POMC,REN,RORC,TYR	276 (7)
FOXA2	-2.927	transcription regulator		-0.906	4.11e-27	ABCA3,ABCB4,AFP,AGR2,ALDOB,ALOX15,AMY2B,APOC3,AQP1,ASTN1,CCL17,CD55,CLCA1,CPM,CPN1,CYP26A1,CYP2A6 (includes others),DCX,DDC,EN1,FABP5,FGB,FOXA2,FOXA3,FOXJ1,G6PC1,GAL,GATA4,GCG,GIPR,GSTM3,HMGCS2,HNF1A,HNF1B,HNF4A,HPGD,IGFBP1,IL4,LPL,MUC6,NKX2-1,NKX2-2,NR1H4,PAX6,PDX1,PON1,POU3F4,RORC,SERPINA1,SFTPB,SFTPD,SLC2A2,SPINK1,SST,TBXT,TMPRSS2,TTR,WNT5A,WNT7B	435 (19)
Esrra		transcription regulator		-0.911	5.75e-05	ACSL5,AGT,ALDOB,CCL17,COX6A2,DRD2,ENO3,FBP1,GCGR,IBSP,IHH,IL1A,PDK4,REN,SLC2A1,TFF1
RFX3	0.15	transcription regulator		-0.927	0.000159	DCDC2,DNAH11,DNALI1,FOXJ1,GLI1,SLC2A2
STAT6	-0.229	transcription regulator		-0.943	0.00162	ALOX15,ARG1,CCL17,CCL26,CEL,CISH,CLDN2,CRIP1,CTSE,DDAH1,FSCN1,GNA14,HBA1/HBA2,HMGCS2,IL1A,IL1RN,IL24,IL4,JAG1,LMO7,LORICRIN,LPIN2,LY6D,MYB,PARM1,PDK4,PKIB,PRG2,SELENBP1,SERPINA1,SERPINB3,SERPINB4,SPDEF,TFF3,UCP1	379 (19)
TAF4	-0.082	transcription regulator		-0.965	1.65e-07	CLDN1,DLX2,DRD2,FOXA2,GJB2,IL1RN,ITGA6,KRT16,KRT34,KRT6B,LORICRIN,MMP3,PENK,PTN,SPRR1A,TFF1,TGM1,TGM3
NCOA2	-0.392	transcription regulator		-0.971	1.68e-05	ADORA1,CYP17A1,CYP1A1,CYP2B6,ESRRB,FGB,FST,G6PC1,HMGCS1,HNF1A,IL1A,LPL,MYB,NAD+,NOS2,OXT,SFTPB,SLC2A2,SLC3A1,STAR,TFF1	530 (20)
ONECUT1	-1.377	transcription regulator		-1	1.15e-06	ADH1B,AFP,AKR1C4,ALDH3A1,AMBP,APOH,CACNA1D,CLDN2,F11,F2RL2,FABP5,FOXA2,FOXA3,G6PC1,GCG,GJB1,HABP2,HNF1B,HNF4A,IRF6,LPL,NR0B2,PON1,PTPRN2,RORC,SERPINA1,SLC2A2,SPINK1,TM4SF4,TTR,UGT2B11,UGT2B15	178 (9)
ZFPM2	-0.163	transcription regulator		-1	0.00437	CYP17A1,HAND1,HAND2,KDR
POU4F2	0.737	transcription regulator		-1	4.38e-07	CALB1,DLX1,DLX2,IRX4,NEUROD1,NOS2,OTX2,PAX6,SIX3,TFAP2A,ZIC2
WWTR1	0.569	transcription regulator		-1.038	0.00312	CDKL2,CKM,CYP17A1,GJA1,ICAM1,IL1A,ITIH2,NR5A1,NXPH4,SH3BP1,STAR,TP63,TSBP1	359 (13)
HDAC5	-0.27	transcription regulator		-1.04	0.0149	CKM,G6PC1,HMGCS2,IGFBP1,LPL,MAG,MMP10,NOS2,SOST
JUND	-0.28	transcription regulator		-1.054	2.83e-06	AGT,APOC3,CSTA,HPGD,IVL,LHCGR,MMP1,MMP3,NOS2,NTS,PENK,SERPINB2,SFTPD,SPRR1B,SST	378 (16)
SMARCA2	0.727	transcription regulator		-1.054	0.000908	COL7A1,CP,DMP1,G6PC1,HOXA9,KDR,MMP10,PHEX,SLC6A2,TYR
EPAS1	-0.667	transcription regulator		-1.057	1.59e-08	ARG1,BIRC3,CA12,CITED2,CKM,CKMT2,CLDN1,FLG,FMO5,GAL3ST1,GJA1,HMGCS1,ICAM1,ITGB3,KDR,LPL,MB,NRN1,NT5E,P2RY1,PGF,PKIB,POMC,PTPRZ1,SFTPB,SFTPD,SLC16A4,SLC2A1,SLC6A8,SOX15,SOX2,STC2,TNFSF15,WNT10B	426 (18)
KDM5B	0.256	transcription regulator		-1.08	0.000151	CCNA1,CLDN1,CYB5A,ERBB3,FABP5,FGFR2,FJX1,FST,GAL,GATA4,GJB2,IGFBP2,LIMCH1,NEUROD2,NKX2-5,TBXT,WNT7B
DLX6	3.417	transcription regulator		-1.131	0.00685	CYP26A1,FOXL2,HAND1,HAND2
DLX5	4.256	transcription regulator		-1.131	0.0288	CYP26A1,FOXL2,HAND1,HAND2
DBP	0.408	transcription regulator		-1.134	6.49e-07	ADH1B,AGT,AQP2,AQP4,AVPR2,CYP26A1,CYP3A5,KISS1
DMRT1	3.145	transcription regulator		-1.154	2.03e-05	ALDH1A1,COL4A3,DMRT1,DMRT2,FGF18,FGFR2,FOXL2,GFRA3,GJA3,HOXB13,HOXD1,MMP24,NR5A1,PRG2,SOX2
PKNOX1	0.166	transcription regulator		-1.154	0.0325	FABP7,KDR,REN,SST
GLI3	1.011	transcription regulator		-1.249	2.41e-10	DLX2,EMX1,EMX2,FGF19,FGF3,FOXA2,GLI1,GLI2,HAND1,HAND2,HOXA13,HOXD11,HOXD13,NKX2-1,PAX1,PAX2,PTHLH,SFRP1,TBXT,TCF15,WNT2B,WNT5A
SIX2	1.264	transcription regulator		-1.265	0.000385	CACNA1D,CDC45,FBP1,GCGR,ICA1,IL1A,NEUROD1,PAX6,PCSK2,PTPRN2
CEBPD	-0.447	transcription regulator		-1.286	1.32e-05	AGT,APOC3,CPB2,CSF3R,CTSV,CYP1A1,CYP2A6 (includes others),IVL,MMP3,NOS2,NOX1,PAX3,PRTN3,SFTPD,SNAI2,UCP1	472 (20)
FOXA3	-3.33	transcription regulator		-1.299	3.71e-05	AMY2B,CIDEA,CYP3A4,CYP3A5,FOXA2,G6PC1,SLC2A2,TTR,UCP1	174 (7)
RUNX1	-0.316	transcription regulator		-1.343	0.0116	ACHE,ADD2,ALOX12,AQP1,CSF2,FSCN1,HBA1/HBA2,IHH,IL4,ITGA9,ITGB3,KRT1,LMO1,LTB4R,MYB,NFE2,RORC,S100A9,SPTB,ST3GAL5,ZBTB16
NOTCH1	0.872	transcription regulator		-1.356	9.04e-10	ASCL1,BIRC3,CKM,ELANE,ERBB3,FABP7,G6PC1,GLI1,GLI2,HBA1/HBA2,HEY1,ICAM1,IGFBP2,IL1A,ITGA6,IVL,JAG1,KRT14,LORICRIN,MMP1,MMP10,MMP3,NADPH,NEUROD1,NGFR,NOS2,NRG1,REN,RORC,SLC5A5,SOST,SOX10,TFF1,TFF3,TP63,WASF1,WNT5A	399 (19)
EED	0.232	transcription regulator		-1.387	0.000488	GATA4,GDNF,HOXB13,IGFBP2,PAX3,PPP2R2B,TBXT,TCF21	383 (17)
WDR77		transcription regulator		-1.4	0.000475	IVL,PSCA,SERPINB5,SGK2,SPDEF,TFF3
SMARCA4	0.256	transcription regulator		-1.403	4.82e-21	ACSL5,AFP,AGR2,AGT,AZGP1,CALB2,CAV3,CDH16,CEACAM6,CKM,CNTN1,COL7A1,CP,CPM,CPS1,CYB5R2,CYP1A1,CYP26A1,CYP3A4,CYP4B1,DGKG,DLX2,DUSP13,DUSP4,EFNB1,ENO3,EREG,FBP1,FGF9,FGFBP1,FGFR2,FGG,FOLR1,FOXA2,GJB5,GLI1,HEY1,HNF4A,HOXA7,HPGD,ICAM1,IL1A,IL36B,IL4,IRF6,KCNQ3,KDR,KRT15,KRT18,MAGEB2,MMP1,MN1,MUC1,MYB,MYBPH,MYRF,NECTIN1,NRP1,PAEP,PHEX,PON3,PSG4,PSG5,PSG9,PTHLH,RAMP1,RBP1,S100A2,SEMA3B,SERPINB2,SERPINB…	523 (25)
MYOG	1.149	transcription regulator		-1.406	0.0137	ACHE,CAV3,CKM,MYOD1,SCN4A
GATA6	-1.287	transcription regulator		-1.438	1.15e-15	AFP,ALOX15,AMHR2,AQP5,ARG1,ASCL1,BMP5,CYP17A1,CYP21A2,DMRT1,DPP4,EMX2,ESRRB,FOXA2,FOXA3,GATA4,HBA1/HBA2,HNF1B,HNF4A,HSD17B3,HYAL1,IRF6,KRT14,KRT17,KRT7,LGR5,LHCGR,LORICRIN,MARCO,MRC1,NAPSA,OTX2,PAX2,SFTPC,SOX2,SPRR1A,SPRR3,STAR,TNNC1,WNT7B,ZIC2	388 (13)
BCOR		transcription regulator		-1.463	0.00203	BMP7,DLX6,DUSP4,FOXA2,GJB2,HOXC8,HOXD13,ITGA6	10 (2)
NFAT5	-0.114	transcription regulator		-1.51	0.00362	AQP1,AQP2,B3GAT1,CSF2,EREG,FABP3,IL1RN,IL4,ITGB3,NOS2,NRG1,S100A4,SGK1,SLC14A2,SLC7A2	364 (12)
GATA4	2.075	transcription regulator		-1.528	1.18e-09	ADORA1,ASCL1,CA12,CLDN1,CLDN2,COX6A2,CYP17A1,CYP21A2,DMRT1,EMX2,EPHB1,EPOR,FGF3,GATA4,GJA1,HSD17B3,INHA,IRF6,KRT14,KRT17,KRT7,LCT,LHCGR,LORICRIN,NAD+,NKX2-5,NR5A1,OGN,OTX2,PAX2,S100A4,SERPINA5,SFTPC,SPRR1A,SPRR3,STAR,TNNC1,ZIC2	40 (2)
ETS1	-0.638	transcription regulator		-1.531	0.0123	CITED2,CSF2,FOXD1,GABRE,HPGD,ICAM1,IL24,IL4,ITGB3,MMP1,MMP3,MYB,OPRD1,PTHLH,PTPRN2,REN,SERPINB5,TFF1
MEN1	0.156	transcription regulator		-1.533	8.74e-05	GLI1,HOXA7,HOXA9,HOXC8,IGFBP2,PDX1,PTN,PTPRZ1,RORC,SLC2A2	314 (12)
BTG2	0.112	transcription regulator		-1.561	0.00659	CSF2,IGFBP2,IL1A,MMP1,MMP3,PDX1	507 (23)
POU4F1	0.431	transcription regulator		-1.61	6.82e-11	ADGRG2,BNC1,CALB2,CHRNB4,CNTN2,DAB1,DCC,EPHA8,GAL,HOXC8,HOXD1,LHX2,MSC,NEUROD1,NPY,NTRK2,NXPH4,PLCH2,SALL3,SCN7A,SNCG,SSTR4,TAC1,TFAP2B
YY1	0.313	transcription regulator		-1.637	0.0337	COL19A1,COL9A3,CRYAB,CTNND2,FCER1A,GPC3,HEY1,IL1R2,IL4,KDR,KISS1,LRP2,MKRN3,MYOD1,NGFR,NKX2-5,ORM1,PFN2,STAR,TNNC1,TNNC2
LHX1	-0.745	transcription regulator		-1.638	2.62e-10	ALDOB,BHMT2,CLDN2,DAB1,DPP4,FABP3,FBP1,FOXA2,FUT9,HNF4A,JAG1,LRP2,MEP1A,MMP1,MMP3,NAPSA,OTX2,PAX2,PCP4,PDPN,SFRP1,SOSTDC1,SPINK1,SPP2
MED1	-0.175	transcription regulator		-1.676	0.00144	AMBP,AOC1,CIDEA,CYP17A1,CYP1A1,CYP2B6,CYP3A5,DIO1,ESRRB,GHR,IGFBP1,LY6D,MB,MYOD1,PDK4,SOX2,STC2,TFF1,TNNC1,UCP1	510 (19)
HR		transcription regulator		-1.723	2.41e-05	CASP14,CTNND2,FOXN1,GJA1,HAL,IL1R2,IVL,LORICRIN,NAPSA,SOSTDC1
NANOG		transcription regulator		-1.741	3.06e-07	ALPG,DLX1,DLX5,EN1,ESRRB,FOXA2,FST,GATA4,GDF5,GLI1,GLI2,IGFBP1,IRF6,KDR,LHX2,NKX2-1,NKX2-2,NPTX1,OTX1,PAX6,PDX1,SOX2,TBXT,VIT	212 (7)
FOSL2	0.54	transcription regulator		-1.741	1.14e-08	CSF2,HPGD,IGFBP1,IVL,KISS1,LORICRIN,MMP1,MMP3,MYOD1,NOS2,SERPINB2,SFTPD,SPRR1B,TFF1,UGT2B15	401 (17)
IRF2	0.055	transcription regulator		-1.75	2.55e-05	ANG,ANXA13,ARG1,CA12,CES1,CFB,CLDN2,CXCL5,DST,FGA,FGB,FGG,HGD,IGFBP1,IL12RB2,NOS2,PTGR1,S100P	320 (11)
NKX2-1	-3.765	transcription regulator		-1.801	1.74e-18	AGR2,AGT,AQP1,AQP5,CHAD,CHIA,CHRNA7,CLDN18,CNMD,DPP4,EPHB1,EPHB3,FXYD3,KISS1,LRP2,MYB,MYBPH,NAPSA,PDPN,PFN2,PLA2G1B,POMC,PON1,QSOX1,RNASE4,ROS1,SCN7A,SFTPB,SFTPC,SFTPD,SLC34A2,SLC5A5,SLC6A14,SNAI2,SOX2,TFF2,TFF3,TG,TP63,TPO,WNT11,WNT7B	199 (6)
EGR1	-0.083	transcription regulator		-1.82	0.000461	ACHE,CHRNA7,CYP17A1,DUSP4,EREG,GDF15,GDNF,GLI1,HPGD,ICAM1,IL4,LHCGR,MYB,PCSK2,PDX1,PNMT,RRAD,SGK1,SNAI2,TP73	493 (23)
GATA2	-0.351	transcription regulator		-1.84	8.01e-08	ACHE,AMY2B,ARPP21,AZGP1,CEL,CES1,CLDN18,CSTA,ELANE,F2RL2,FCER1A,GUCA2A,HBA1/HBA2,HNF4A,ICAM1,ICAM4,IL4,KDR,KLK2,KRT13,KRT31,LTB4R,MEP1A,MYB,NFE2,OLFM4,PAX3,PRG2,PRTN3,REG1A,S100A5,S100A8,S100A9,SERPINA1,SERPINB10,SERPINB2,SKP2,SLC18A2,SNCA,SOX2,TFRC,TMPRSS2,TRIM10,TSPAN12	229 (7)
HOXD3	-0.094	transcription regulator		-1.941	0.00143	DSG1,DSP,HOXD10,ITGB3,NKX2-1
PAX6	2.395	transcription regulator		-1.945	1.36e-08	ASCL1,CDC45,CDH8,CRYAB,EN1,F2,FABP7,FGF19,FUT9,GCG,GIPR,GLP1R,KRT1,NEUROG1,NKX2-2,OTX2,PAX2,PAX3,PCSK1N,PCSK2,PDX1,SIX3,SIX6,SLC2A2,SNCA,SOX1,SOX2,SST,STAR,TYR	66 (5)
NUPR1	0.171	transcription regulator		-1.946	0.199	ABCC5,ADGRL3,CACNA2D2,CITED2,CXCL5,DRD2,EPHA7,EREG,FOXD1,GCG,GDF15,H2BC14,H2BC3,H3C2,H3C7,MGLL,MMP10,NGFR,POLQ,PRND,S100A4,SHOX2,SKP2,SLC2A1,SOST,TFAP2A,TMEM158
ISL1	0.743	transcription regulator		-1.96	3.59e-11	ADGRG2,BNC1,CALB2,CNTN2,CSF2,DAB1,DCC,GAL,GCG,HOXC8,HOXD1,IL1A,LHX2,NEUROD1,NPY,NTRK2,NXPH4,PAX6,PCSK2,PDX1,SALL3,SCN7A,SLC2A2
ZBTB16	-2.044	transcription regulator		-1.963	0.000411	ALPP,BMP7,CD55,CSF2,DDC,FABP7,HOXC8,HOXD10,HOXD11,HOXD12,HOXD13,HPGD,IL1A,IL4,IRF6,ITGB3,LTB4R,ME3,NOS2,RORC,SLC2A1,ZBTB16
SOX7		transcription regulator		-1.994	9.83e-07	ASCL1,EMX2,FGF3,IRF6,KDR,KRT14,KRT17,KRT7,LORICRIN,OTX2,PAX2,SPRR1A,SPRR3,ZIC2
FOXA1	-0.624	transcription regulator	Inhibited	-2.011	1.39e-17	AFP,AGR2,ALPI,AQP1,AQP2,ASTN1,CPS1,DCX,DDC,EN1,ERBB3,FOXA2,FOXA3,G6PC1,GIPR,HNF1A,HNF1B,HNF4A,IGFBP1,JAG1,KLK2,KRT16,MUC6,NKX2-1,NPY,PAX6,RORC,S100A2,SFTPC,SIAH2,SNAI2,SPDEF,SST,TFF1,TFF3,TMPRSS2,TTR,UCP1,WNT7B	471 (18)
ARID1A	0.01	transcription regulator	Inhibited	-2.022	1.26e-18	ALDH1A1,CAV3,CEACAM6,CKM,ERBB3,EREG,FGFBP1,FOXJ1,HS3ST4,IL1A,ITGA6,KRT1,KRT14,KRT16,KRT17,KRT18,KRT4,KRT5,KRT6A,KRT6B,KRT7,LGR5,NRG1,SERPINA1,SOX2,TFF1,TFF2,TFF3,TP63,WNT2B,WNT5A,WNT6	485 (20)
PDX1	-1.72	transcription regulator	Inhibited	-2.066	0.000461	ALDOB,ARL4D,EPHB1,G6PC1,GCG,GLP1R,HAP1,HNF4A,KRT18,NEUROD1,NKX2-2,PAX6,PCSK2,PDX1,PHGDH,PPP2R2C,SLC2A1,SLC2A2,SST,TSPAN8	273 (12)
CALR	0.006	transcription regulator	Inhibited	-2.172	0.0765	GJA1,ICAM1,IGFBP1,LPL,TRDN
HNF4A	-4.239	transcription regulator	Inhibited	-2.206	2.69e-07	A1CF,ABCC3,ABCC6,ACOX2,ADH1B,ADH6,AFP,AGT,AHSG,AKR1C4,ALDH1A1,ALDH3A1,ALDOB,AMBP,ANG,AOC1,APOA2,APOC3,APOH,AQP1,ARG1,ASCL1,BAAT,BMP5,BMP7,BNC1,CACNA2D2,CCL15,CD55,CDC45,CHRNB2,CLCNKA,CLDN1,CLDN2,CLDN3,CP,CPA2,CPB2,CRIP1,CRP,CYP1A1,CYP26A1,CYP2A6 (includes others),CYP2B6,CYP3A4,CYP3A5,CYP4F2,CYP4F3,DMP1,DSC2,EMX2,EREG,F11,FAIM2,FBP1,FETUB,FGA,FGB,FMO3,FOXA2,G0S2,G6PC1,GABRE,GCKR,GDF15,GJB1,GJB2,GP…	506 (24)
MAFA		transcription regulator	Inhibited	-2.236	6.32e-06	GCKR,GLP1R,NEUROD1,PAX6,PCSK2,PDX1,SLC2A2	27 (3)
CEBPA	0.073	transcription regulator	Inhibited	-2.263	1.55e-15	ABCA3,ADH1B,ADH6,ADH7,AGT,APOC3,AQP5,ARG1,ASCL1,CPB2,CPS1,CSF3R,CYP2A6 (includes others),CYP2B6,CYP3A4,CYP3A5,DSPP,EEF1A2,ELANE,EMX2,EPHA7,FOXA2,G0S2,G6PC1,GAL,GJA1,GLI1,HCAR3,HNF1A,HNF1B,HPGD,ICAM1,IL1RN,IL4,IRF6,IVL,KRT14,KRT17,KRT7,LHCGR,LORICRIN,LPL,MYOD1,NR1H4,NRP1,OTX2,PAX2,PFN2,PRTN3,S100A8,S100A9,SERPINB2,SERPINB5,SFTPB,SFTPC,SFTPD,SPRR1A,SPRR3,STAR,TAC1,TFAP2A,UCP1,ZIC2	549 (24)
GATA3	0.496	transcription regulator	Inhibited	-2.267	9.9e-05	ASCL1,CHST2,CST6,FGF3,FOXE1,FSCN1,ICAM1,IL12RB2,IL24,IL4,IRF6,KRT14,KRT17,LOC102724788/PRODH,LORICRIN,S100A8,S100A9,SLC2A1,SPRR1A,SPRR3,TFF1,TGM1,WNT11,ZBTB16,ZIC2	493 (22)
PAX1	4.812	transcription regulator	Inhibited	-2.309	4.6e-07	ASCL1,EMX2,IRF6,KRT14,KRT17,KRT7,LORICRIN,OTX2,PAX2,SPRR1A,SPRR3,ZIC2
SPDEF	-2.703	transcription regulator	Inhibited	-2.343	0.00156	AGR2,BIRC3,CLCA1,COL4A5,COL4A6,FOXJ1,ITGA6,SERPINB5,SNAI2,WNT5A	167 (7)
TRPS1	0.893	transcription regulator	Inhibited	-2.377	0.0234	GABRA3,IBSP,PHEX,RAMP1,SNAI2,SOX2
NFATC1	0.394	transcription regulator	Inhibited	-2.382	1.36e-05	AQP2,B3GAT1,BMP7,CALCR,CSF2,CYP1A1,GLI1,HNF1A,HNF1B,HNF4A,ICAM1,IL4,ITGB3,NEUROD1,PDX1,RORC,SLC2A2	421 (18)
VHL	-0.152	transcription regulator	Inhibited	-2.393	0.0521	ALDH1A1,CA12,GAL3ST1,HNF1A,HYAL1,NFE2,PTHLH,QPRT,SKP2,SLC2A1,TFRC
GATA1	-0.948	transcription regulator	Inhibited	-2.536	0.0613	ALOX12,AQP1,EPOR,FCER1A,HBA1/HBA2,IL4,INHA,ITGA6,ITGB3,KDR,MYB,NFE2,PRG2,RFC4,SNCA,SPTB,TFF3,TFRC,TRIM29
HNF1B	-3.748	transcription regulator	Inhibited	-2.72	3.86e-15	AFP,AKR1C4,ALDOB,AMBP,CITED2,CLDN1,CPN1,DEFB1,DST,FGB,FOXA2,FOXA3,GSTA1,HGFAC,HNF1A,HNF4A,IGFBP1,IHH,JAG1,MMP10,NR1H4,PDE4C,PDX1,RNASE4,S100A2,S100A4,S100P,SERPINA1,SGK2,SLC2A2,SNAI2,TM4SF4,TTR	330 (10)
EHMT1		transcription regulator	Inhibited	-2.887	0.00459	CDH16,CP,CYB5A,FGL1,LOC102724788/PRODH,MSLN,MUC1,PLA2G10,RRAD,SELENBP1,SMPDL3B,TJP3
FOXC1	0.44	transcription regulator	Inhibited	-2.967	7.8e-11	CSTA,DSC1,DSG1,DSG3,ICAM1,IRF6,ITGB3,IVL,KRT1,KRT16,KRT6B,KRT75,MUC1,OTX1,PAX6,SFN,SNAI2,SPRR1B,SPRR2A,SPRR2D,SPRR2E,SPRR2G,TCF15,TGM1,WNT5A
KMT2D	-0.278	transcription regulator	Inhibited	-3.495	4.38e-15	ADGRG2,ARTN,CD55,CRIP1,CRIP2,DSC1,DSC2,DSC3,DSG3,ENO3,FABP3,FBXL21P,GABRG3,GJB2,IL36RN,IRF6,IVL,KRT16,KRT17,KRT23,KRT6A,LORICRIN,LTK,NPR3,NT5E,PPP2R2B,PTGR1,S100A8,SLC1A6,SMO,SPRR1A,SPRR1B,SPRR2G,STBD1,TCF15,TFF1,TGM1,TNNC1,TOX3	273 (7)
HNF1A	-2.167	transcription regulator	Inhibited	-4.556	4.53e-30	A1CF,ADH1B,ADH6,AFP,AGT,AHSG,AKR1C4,ALDOB,AMBP,APOA2,APOC3,APOH,ATP4A,C4BPA,C8A,C8B,CD55,CDC45,CDH8,CLDN2,COX6A2,CPB2,CPN1,CRP,CYB5A,DDC,DPP4,DSC1,F11,F2,FBP1,FGA,FGB,FGL1,FOLR1,FOXA2,FOXA3,FUT9,FXYD3,G0S2,G6PC1,GAL,GCKR,GCNT3,GJB1,GLP1R,GPR39,GPX2,GSTA1,HABP2,HAL,HAVCR1,HGD,HGFAC,HHLA2,HNF1A,HNF1B,HNF4A,HPGDS,IGFALS,IGFBP1,IHH,IL36A,KRT33A,LCT,ME3,NKX2-2,NPC1L1,NPY2R,NR0B2,NR1H4,PDX1,PIGR,PLA1A,…	427 (20)
BARHL2		transcription regulator			0.0438	CNTN2
NKX2-6		transcription regulator			0.0438	NKX2-5
Rhox4b (includes others)		transcription regulator			0.0256	KDR,NKX2-5
Cmtm2a		transcription regulator			0.0108	CYP17A1,STAR
PHF1	-0.321	transcription regulator			0.00488	HOXA11,HOXA9,HOXC8,HOXD10,SFN	160 (8)
EBF3		transcription regulator			0.0218	CCL13,CSF2,CXCL5,IL36B,IL37
CDX4	-0.016	transcription regulator			0.0438	PAX3
FOXI2		transcription regulator			0.0438	NKX2-1
TFAP2E		transcription regulator			0.00258	CCL27,CSF2,IL20,IL37
KLF17		transcription regulator			0.0306	CCL26,CCL27,IL1RN
HOXD1	-2.945	transcription regulator			0.0438	HOXD10
ARHGAP35	0.38	transcription regulator			0.0438	KDR
PRDM5	-0.267	transcription regulator			0.0368	ADARB2,CLDN16,COL19A1,MYB,PAX6,S100A2,SOX2,WNT10B
TCF15	2.349	transcription regulator			0.0176	PAX1,PAX3
ISL2		transcription regulator			0.0256	EPHB1,ZIC2
GRHL3		transcription regulator			0.0167	CXCL5,IL37,UPK1B,UPK3A
ZNF746		transcription regulator			0.045	CCL26,G6PC1
SOX14	-0.005	transcription regulator			0.0101	CCL26,CSF2,CXCL5,SOX1
MLLT1	0.121	transcription regulator			8.38e-05	HOXA11,HOXA13,HOXA9
GLIS3		transcription regulator			0.00037	FGF18,NEUROD1,PAX6,PDX1,SLC2A2,SST	194 (7)
N4BP2L2	-0.315	transcription regulator			0.00558	AZU1,ELANE
TBX18	1.365	transcription regulator			0.0438	SNAI2
ZNF750		transcription regulator			0.00257	IVL,S100A8,SPRR1B
FOXG1	1.006	transcription regulator			0.00339	DLX2,FST,G6PC1,PAX2
RBPJL	0.712	transcription regulator			0.000622	AMY2A,CEL,CPA2,ELANE
Nkx6-3		transcription regulator			0.0438	GAST
HMX2	2.104	transcription regulator			0.0108	DLX5,PAX2
EN2	1.934	transcription regulator			0.00257	NGFR,PAX6,SNCA
GATAD2A		transcription regulator			0.00152	ARG1,NOS2,S100A9	258 (8)
ASB4	-2.302	transcription regulator			0.0438	POMC
NEUROD6		transcription regulator			0.0438	CNTN2
OVOL1	1.295	transcription regulator			0.045	GLI2,IRF6
TAF1C	0.099	transcription regulator			0.045	GLI2,IRF6
SIX6	1.909	transcription regulator			0.0348	CCL26,PPBP
ZSCAN21	0.382	transcription regulator			0.0438	SNCA
MEIS2	0.635	transcription regulator			0.0288	PAX3,PAX6,SHOX2,WNT5A
ZNF202	0.348	transcription regulator			0.0101	APOC3,HNF4A,LPL,PNMT
E2F5	-0.925	transcription regulator			0.0222	CCNA1,FOXJ1,MYB,SERPINB2
NFATC4	-0.87	transcription regulator			0.0406	B3GAT1,CALCR,CGA,TFF1
TCF21	-1.543	transcription regulator			0.0172	CKM,KISS1,NR5A1
ZFHX3	-0.195	transcription regulator			8e-06	AFP,APOA2,C1QL1,GPR50,MYOD1,NEUROD1,NGFR,PAX2,POMC,SERPINA1,SIX6,SST,TAC1,VAX1,VIPR2
MED12	0.102	transcription regulator			0.0121	ASCL1,EREG,GDF15,GLI1
PHB2	0.314	transcription regulator			0.0418	GJA1,IGFBP1,RORC
ZIC1	2.561	transcription regulator			0.00115	CCL13,CSF2,CXCL5,IL20,IL36B,IL37
TDP2	0.087	transcription regulator			0.0176	KLK2,TMPRSS2
AHRR		transcription regulator			0.0438	CYP1A1
POU3F2	0.389	transcription regulator			0.0306	FABP7,NEUROD1,NKX2-1
FOXN1	3.557	transcription regulator			0.00111	IVL,KRT31,KRT33B,KRT34,KRT85
POU2F3	0.342	transcription regulator			0.000324	FLG,KRT14,SPRR2A
SIM2	1.422	transcription regulator			0.00181	ALPI,KRT14,MMP3,MYOD1,SNAI2	202 (7)
PITX3	1.416	transcription regulator			0.045	POMC,SLC6A3
POU2F1	-0.197	transcription regulator			0.00032	CD55,CRP,CYP1A1,CYP2A6 (includes others),CYP2B6,FLG,GSTM1,GSTM3,HNF1B,ICAM1,LPL,NKX2-1,NOS2,TMPRSS2,TNNC1
CRX	-0.103	transcription regulator			0.012	CNGA3,GRK1,NEUROD1,RP1,TNFSF18
ZNF740		transcription regulator			0.0176	CCL26,CXCL5
BPTF	-0.039	transcription regulator			0.00558	EN1,EN2
CBX2		transcription regulator			0.0212	GATA4,HOXC8,NR5A1
SOX8	-1.308	transcription regulator			0.000944	GP2,IBSP,PHEX,VNN1
TAF1	0.142	transcription regulator			0.00685	DIO1,GHR,LHCGR,TFF1
MDM4	0.031	transcription regulator			0.0105	CTNNA2,EN1,KRT5,TP73,WNT7B
BMI1	-0.243	transcription regulator			0.00874	DLC1,HOXA9,IL36A,NGFR,RASSF9,SERPINB5,SFN,WNT10B
NACA	0.116	transcription regulator			0.00152	DMP1,PDPN,SOST
TRIM28	0.508	transcription regulator			0.0233	BMP5,COL4A6,S100A4,S100A9,SOX2,TP73,WNT5A
SMARCA1	-0.724	transcription regulator			0.000222	EN1,EN2,SFN,STAR
HOXB2	-0.743	transcription regulator			8.38e-05	NKX2-2,OTX2,PHOX2B
ASXL1		transcription regulator			0.00949	G0S2,HOXA11,HOXA7,HOXA9,HYAL1,LPL
HOXB9	-0.292	transcription regulator			8.22e-05	EREG,HOXD10,HOXD11,HOXD13,NRG1,REN
PHOX2A	0.966	transcription regulator			0.0256	PHOX2B,SLC6A2
MAFF	0.102	transcription regulator			0.0212	ABCC3,ABCC5,IL1RN
TFCP2	0.384	transcription regulator			0.0306	FGA,IL4,SRY
FOXD1	2.031	transcription regulator			0.000944	EPHB1,FOXJ1,PGF,ZIC2
H2AX	0.59	transcription regulator			0.0389	GATA4,NOS2,PLEKHA6,PTN,SLC2A1
HOXC9	0.971	transcription regulator			0.00552	HOXD10,HOXD11,HOXD13,WNT5A
GRIP1	0.992	transcription regulator			0.045	GRIA2,TFF1
HNF4G	-1.484	transcription regulator			0.0306	AKR1C4,APOC3,GSTA1
HOXC8	2.298	transcription regulator			0.0174	HOXC8,IL1R2,MSLN,PPBP,REN
TAF10	-0.246	transcription regulator			0.0256	DIO1,GHR
NFIX	-0.075	transcription regulator			0.00577	ADRA1B,CKM,ENO3,SFTPC,TNFSF18
TAF1B	0.41	transcription regulator			0.0438	CGA
ETV3	0.525	transcription regulator			0.045	MMP1,MYB
OLIG1		transcription regulator			0.00152	DLX1,DLX2,IL37
MED23	-0.027	transcription regulator			0.00192	KISS1,TFF1	150 (3)
NFYC	0.05	transcription regulator			0.00281	DSPP,EMX2,FGFR2,G6PC1,HOXB13,SGK1,SHOX2
HHEX	-0.006	transcription regulator			0.0155	CSF2,KDR,NRP1,PPBP,SST
HOPX		transcription regulator			0.0108	FLG,LORICRIN
HOXD4	0.17	transcription regulator			0.00558	HOXD10,NEFM
GTF2B	-0.26	transcription regulator			0.0218	DIO1,GHR,H2BC9,LHCGR,TFF1
SP4	-0.27	transcription regulator			0.0196	CCL26,CXCL5,IL1RN,LHCGR,PTDSS1,TNFSF15
HEYL	-0.459	transcription regulator			0.045	GATA4,TMPRSS2
ZNF410		transcription regulator			0.00192	MMP1,SERPINB2
MAZ	0.3	transcription regulator			0.00321	CCL26,CSF2,CXCL5,FGG,IL1RN,MMP1,PNMT	333 (13)
TEF	0.33	transcription regulator			0.0172	AQP2,AQP4,AVPR2
ATF1	-0.106	transcription regulator			0.00246	CALCA,LORICRIN,NOS2,NOX1,NTS,REN,SST	216 (10)
CARM1	0.66	transcription regulator			0.00137	G6PC1,ICAM1,KRT1,MMP3,SPINK1,STC2,TFF1	461 (18)
NHLH2	1.822	transcription regulator			0.0306	ASCL1,POMC,UCP1
TADA3	-0.318	transcription regulator			0.0348	RBP2,TFF1
NKX2-8	-0.672	transcription regulator			0.0438	AFP
PAX2	3.821	transcription regulator			0.0143	GCG,ITGB3,PAX2,PAX6
SKI	-0.108	transcription regulator			0.0167	CYP26A1,GLI1,NRCAM,PAX3
NKX3-1	0.668	transcription regulator			0.0408	CA12,CTSV,RAMP1,TMPRSS2,VIL1,VNN1
SIX3	1.543	transcription regulator			0.00577	PAX6,PPBP,SIX3
FOXD3	1.393	transcription regulator			0.0137	FOXA2,SKP2,SOX2
OTX1	1.661	transcription regulator			0.000153	CGA,EN1,PAX2,POMC,TYR
FOXE1	4.081	transcription regulator			0.00152	TG,TPO,WNT5A
PAX4	0.449	transcription regulator			0.0212	GCG,SNAI2,SOX1
GATA5		transcription regulator			0.0137	HBA1/HBA2,LCT,TNNC1
CCNH	-0.221	transcription regulator			0.0481	FGF19,GATA4,HAND1
TLE5	-0.012	transcription regulator			0.0108	FOXA2,SIX3
CTCFL		transcription regulator			0.0176	GAL3ST1,PRSS50
MLLT3	-0.601	transcription regulator			0.0348	HOXA9,SGK1
MNX1	-1.765	transcription regulator			0.00577	NKX2-2,PDX1,SLC2A2
HOXA5	-0.177	transcription regulator			0.0222	IGFBP1,IHH,PTN,SLC6A2
HOXD9	1.204	transcription regulator			0.000622	HOXD10,HOXD11,HOXD13,NEFM
ZNF184	0.213	transcription regulator			0.0438	S100A9
SHOX2	1.804	transcription regulator			0.0256	FGFR2,NKX2-5
SOX15	3.636	transcription regulator			0.00152	CKM,MYOD1,OTX2
PLAGL1	0.236	transcription regulator			0.0406	CSF2,CXCL5,LOC102724788/PRODH,RASGRF1
TAF4B	1.176	transcription regulator			0.00488	FST,INHA,ITGA6,MMP3,ZBTB16
TBX19	0.029	transcription regulator			0.0108	IL37,POMC
Klf7		transcription regulator			0.0438	TG
EID1	0.095	transcription regulator			0.0438	CKM
YBX3	0.967	transcription regulator			0.00577	CLDN2,CSF2,ERBB3
FOXH1	-0.284	transcription regulator			0.0212	ALDH1A1,FOXA2,IL1A
HOXD11	2.883	transcription regulator			0.000784	FOXD1,GDNF,NEFM
HOXB6	-0.888	transcription regulator			0.0438	REN
TERF2	0.204	transcription regulator			0.045	HS3ST4,IL17C
SMARCC2	-0.074	transcription regulator			0.00398	CAV3,CKM,KDR
TBL1X	0.861	transcription regulator			0.045	DIO1,TFF1
NOCT	0.875	transcription regulator			0.00577	FRRS1L,NADPH,PTPRZ1
TFAP2B	1.943	transcription regulator			0.000348	CCL27,CSF2,IL20,IL37,KDR,KISS1,LORICRIN,PPBP
GBX2	1.355	transcription regulator			0.0106	EN1,FGF12,KCNB2,NRP1,OTX2,PAX2
HLF	-0.573	transcription regulator			0.0137	AQP2,AQP4,AVPR2
MAML1	-0.026	transcription regulator			0.0418	CKM,HEY1,IL1A
NKX6-2		transcription regulator			0.0438	GCG
HES6		transcription regulator			0.00558	HNF4A,MMP1
TCL1A	-0.274	transcription regulator			0.00174	APOBEC1,CSF3R,CTSE,ELANE,FABP7,GDF15,GPNMB,IL1R2,MARCO,S100A8,S100A9
SMARCD1	0.465	transcription regulator			0.00257	KLK2,MMP1,TMPRSS2
BARD1	0.395	transcription regulator			0.0256	CYP1A1,CYP3A4
CEBPZ	0.413	transcription regulator			0.0108	CRP,DSPP
EPC1		transcription regulator			0.0176	CKM,MYOD1
BHLHA15		transcription regulator			0.0481	GJB1,GJB2,REG1A
NFIB	-0.377	transcription regulator			0.000783	AQP5,CACNA2D2,CYP4B1,EFNB1,FOXJ1,NT5E,SFTPC,TNFSF18
POU1F1	-1.051	transcription regulator			0.00685	GHR,NPY,SLC5A5,TPO	87 (4)
HESX1	-0.546	transcription regulator			0.045	MYB,TBXT
YY2		transcription regulator			0.00685	CSF2,ESRRB,NKX2-5,SOX2
BRMS1	0.197	transcription regulator			0.0106	GJA1,GJB1,GJB2
Foxp2		transcription regulator			0.0348	PDPN,SFTPC
Elf5		transcription regulator			0.0348	CEL,CSF2
MEIS1	0.9	transcription regulator			0.0174	ASCL1,HOXA7,HOXA9,MYB,SST
PHOX2B	-3.003	transcription regulator			0.00152	ASCL1,HAND1,PHOX2B
HOXC11	0.266	transcription regulator			0.0348	GDNF,LCT
TCF7	-0.241	transcription regulator			0.00465	FOXA2,FOXA3,HNF1B,HNF4A,RORC,SOX2,UCP1	292 (7)
TTF1	0.316	transcription regulator			8.38e-05	SFTPB,SLC5A5,TG
ZIC3	0.746	transcription regulator			8.67e-05	CCL13,CSF2,CXCL5,FOXA2,GATA4,IL36B,IL37,NKX2-5
HMGB2	0.516	transcription regulator			0.00488	CXCL5,MMP1,MMP10,MMP3,NRG1	285 (7)
INSM1	1.413	transcription regulator			0.0348	PAX6,PDX1
ACTN4	0.361	transcription regulator			0.00838	MMP1,MMP3,TFF1,WNT5A	187 (8)
TBL1XR1		transcription regulator			0.045	DIO1,TFF1
